# Supplementary material for: A comparative analysis of vaccine administration in urban and non-urban skilled nursing facilities
Source: BMC Geriatr. 2016 Jul 29;16:148. doi: 10.1186/s12877-016-0320-4 (PMC4966855; doi:10.1186/s12877-016-0320-4)
Supplement: Additional file 1: — Customized database used in this study. (XLSX 2173 kb) [file 12877_2016_320_MOESM1_ESM.xlsx]

## Sheet: Sheet1
provnum	ZIP	STATE	COUNTY_NAME	URBAN	OWNERSHIP	BEDCERT	RESTOT	RESP	CERTIFICATION	overall_rating	survey_rating	quality_rating	staffing_rating	RN_staffing_rating	provnum	msr_cd	Seasonal Influenza Vaccine	provnum	msr_cd	Pneumococcal Vaccine
015009	35653	AL	Franklin	N	For profit - Corporation	57	51	89.4737	Medicare and Medicaid	5	4	5	4	4	015009	411	100	015009	415	100
015010	35150	AL	Talladega	N	Non profit - Other	85	73	85.8824	Medicare and Medicaid	4	2	5	5	5	015010	411	100	015010	415	97
015012	35768	AL	Jackson	N	Government - County	50	45	90	Medicare and Medicaid	4	3	2	4	4	015012	411	92.7	015012	415	100
015014	35206	AL	Jefferson	N	For profit - Corporation	92	82	89.1304	Medicare and Medicaid	5	5	5	5	5	015014	411	96.7	015014	415	97.1
015015	35111	AL	Jefferson	N	For profit - Corporation	103	98	95.1456	Medicare and Medicaid	4	3	5	3	2	015015	411	99.6	015015	415	100
015016	35611	AL	Limestone	N	For profit - Corporation	149	143	95.9732	Medicare and Medicaid	4	3	5	3	2	015016	411	88.9	015016	415	100
015019	36025	AL	Elmore	N	For profit - Corporation	124	102	82.2581	Medicare and Medicaid	4	3	4	4	4	015019	411	94.3	015019	415	62.6
015023	35045	AL	Chilton	N	For profit - Corporation	201	134	66.6667	Medicare and Medicaid	4	3	4	4	4	015023	411	100	015023	415	100
015024	35611	AL	Limestone	N	For profit - Corporation	170	158	92.9412	Medicare and Medicaid	5	3	5	4	2	015024	411	100	015024	415	99.1
015027	36092	AL	Elmore	N	For profit - Corporation	121	107	88.4298	Medicare and Medicaid	3	2	5	2	3	015027	411	80.9	015027	415	80.6
015028	35674	AL	Colbert	N	For profit - Corporation	109	80	73.3945	Medicare and Medicaid	5	4	5	4	5	015028	411	93.8	015028	415	92
015031	35631	AL	Lauderdale	N	For profit - Corporation	222	204	91.8919	Medicare and Medicaid	5	4	5	4	3	015031	411	91.2	015031	415	91.2
015032	36535	AL	Baldwin	N	For profit - Corporation	154	126	81.8182	Medicare and Medicaid	4	4	3	4	5	015032	411	96.2	015032	415	97.8
015034	35473	AL	Tuscaloosa	Y	For profit - Corporation	78	70	89.7436	Medicare and Medicaid	2	2	4	2	1	015034	411	99.5	015034	415	100
015035	36427	AL	Escambia	N	For profit - Corporation	129	107	82.9457	Medicare and Medicaid	5	5	4	4	4	015035	411	94.8	015035	415	100
015037	36116	AL	Montgomery	Y	For profit - Corporation	105	85	80.9524	Medicare and Medicaid	3	2	5	3	3	015037	411	95.8	015037	415	96.2
015040	36106	AL	Montgomery	Y	For profit - Corporation	138	104	75.3623	Medicare and Medicaid	4	3	5	3	4	015040	411	97.9	015040	415	99.7
015042	36925	AL	Sumter	N	For profit - Corporation	125	87	69.6	Medicare and Medicaid	5	4	5	4	2	015042	411	100	015042	415	100
015043	36116	AL	Montgomery	Y	For profit - Corporation	102	83	81.3725	Medicare and Medicaid	5	5	5	3	3	015043	411	98.2	015043	415	99.1
015044	35127	AL	Jefferson	N	For profit - Corporation	64	52	81.25	Medicare and Medicaid	3	2	4	4	3	015044	411	93.5	015044	415	72.3
015045	36854	AL	Chambers	N	Non profit - Other	103	101	98.0583	Medicare and Medicaid	4	2	5	4	4	015045	411	92.3	015045	415	90.8
015047	35234	AL	Jefferson	N	For profit - Corporation	113	99	87.6106	Medicare and Medicaid	5	4	5	4	2	015047	411	100	015047	415	99.7
015048	35055	AL	Cullman	N	For profit - Corporation	95	86	90.5263	Medicare and Medicaid	5	4	5	4	3	015048	411	100	015048	415	100
015049	36526	AL	Baldwin	N	Non profit - Corporation	106	95	89.6226	Medicare and Medicaid	2	2	3	3	4	015049	411	96.9	015049	415	96.2
015050	35020	AL	Jefferson	N	For profit - Corporation	79	69	87.3418	Medicare and Medicaid	2	1	5	3	3	015050	411	99.5	015050	415	99.5
015053	36264	AL	Cleburne	N	Government - City/county	82	79	96.3415	Medicare and Medicaid	2	1	4	4	4	015053	411	97.4	015053	415	100
015060	35020	AL	Jefferson	N	For profit - Corporation	69	58	84.058	Medicare and Medicaid	4	3	5	3	3	015060	411	100	015060	415	100
015063	35957	AL	Marshall	N	For profit - Corporation	100	90	90	Medicare and Medicaid	5	3	5	4	5	015063	411	100	015063	415	100
015065	36066	AL	Autauga	N	For profit - Corporation	162	153	94.4444	Medicare and Medicaid	2	1	5	4	2	015065	411	100	015065	415	100
015066	35653	AL	Franklin	N	For profit - Corporation	63	57	90.4762	Medicare and Medicaid	3	2	4	5	5	015066	411	98.6	015066	415	100
015067	35674	AL	Colbert	N	For profit - Corporation	103	93	90.2913	Medicare and Medicaid	5	5	5	4	5	015067	411	81.3	015067	415	72.7
015071	35653	AL	Franklin	N	For profit - Corporation	50	49	98	Medicare and Medicaid	5	5	4	4	3	015071	411	96.5	015071	415	95.8
015073	35077	AL	Cullman	N	For profit - Corporation	208	199	95.6731	Medicare and Medicaid	5	4	5	4	4	015073	411	100	015073	415	100
015075	35622	AL	Morgan	N	For profit - Corporation	216	215	99.537	Medicare and Medicaid	2	2	4	3	2	015075	411	100	015075	415	100
015076	35210	AL	Jefferson	N	Non profit - Corporation	197	188	95.4315	Medicare and Medicaid	2	1	5	2	1	015076	411	96.9	015076	415	63.2
015083	36323	AL	Coffee	N	For profit - Partnership	111	63	56.7568	Medicare and Medicaid	4	3	5	3	3	015083	411	95.8	015083	415	100
015084	36701	AL	Dallas	N	For profit - Corporation	103	100	97.0874	Medicare and Medicaid	5	5	4	4	3	015084	411	100	015084	415	96
015089	36401	AL	Conecuh	N	For profit - Corporation	61	60	98.3607	Medicare and Medicaid	5	4	5	4	4	015089	411	98.7	015089	415	100
015091	35217	AL	Jefferson	N	For profit - Partnership	190	133	70	Medicare and Medicaid	2	1	5	4	4	015091	411	84.5	015091	415	81.3
015097	35205	AL	Jefferson	N	For profit - Corporation	83	70	84.3373	Medicare and Medicaid	3	2	5	3	2	015097	411	67.7	015097	415	42.9
015098	36603	AL	Mobile	Y	Non profit - Church related	119	102	85.7143	Medicare and Medicaid	5	3	5	4	4	015098	411	94.2	015098	415	94.9
015100	36605	AL	Mobile	Y	For profit - Corporation	174	150	86.2069	Medicare and Medicaid	2	1	4	4	4	015100	411	100	015100	415	100
015101	35952	AL	Etowah	N	For profit - Corporation	50	49	98	Medicare and Medicaid	2	1	5	4	5	015101	411	100	015101	415	100
015103	36607	AL	Mobile	Y	For profit - Corporation	164	134	81.7073	Medicare and Medicaid	1	1	3	3	3	015103	411	46	015103	415	76.4
015104	36756	AL	Perry	N	For profit - Corporation	91	78	85.7143	Medicare and Medicaid	4	4	5	1	2	015104	411	98	015104	415	98.5
015109	35234	AL	Jefferson	N	For profit - Corporation	95	88	92.6316	Medicare and Medicaid	3	3	4	3	2	015109	411	99.6	015109	415	100
015111	35801	AL	Madison	N	For profit - Corporation	145	119	82.069	Medicare and Medicaid	1	1	4	3	3	015111	411	94.7	015111	415	98.9
015112	36083	AL	Macon	N	For profit - Corporation	77	75	97.4026	Medicare and Medicaid	5	4	5	3	2	015112	411	100	015112	415	99.1
015113	35601	AL	Morgan	N	For profit - Corporation	183	169	92.3497	Medicare and Medicaid	2	2	4	3	4	015113	411	98.1	015113	415	99.1
015114	35502	AL	Walker	N	For profit - Corporation	107	89	83.1776	Medicare and Medicaid	3	2	3	5	5	015114	411	92	015114	415	100
015115	35550	AL	Walker	N	For profit - Corporation	114	109	95.614	Medicare and Medicaid	3	3	4	3	2	015115	411	100	015115	415	99
015116	35801	AL	Madison	N	For profit - Corporation	159	124	77.9874	Medicare and Medicaid	5	3	5	5	5	015116	411	99.5	015116	415	14.4
015117	35204	AL	Jefferson	N	For profit - Corporation	100	96	96	Medicare and Medicaid	3	2	5	3	2	015117	411	92.1	015117	415	97.5
015119	36701	AL	Dallas	N	For profit - Corporation	172	136	79.0698	Medicare and Medicaid	2	1	5	4	3	015119	411	100	015119	415	100
015120	36207	AL	Calhoun	N	For profit - Corporation	151	137	90.7285	Medicare and Medicaid	4	3	4	4	5	015120	411	98.7	015120	415	96.2
015121	36522	AL	Mobile	Y	For profit - Corporation	69	67	97.1014	Medicare and Medicaid	4	4	2	2	4	015121	411	88.4	015121	415	97.3
015123	36518	AL	Washington	N	Government - County	88	67	76.1364	Medicare and Medicaid	4	4	4	4	3	015123	411	99.4	015123	415	100
015124	36251	AL	Clay	N	Non profit - Other	83	71	85.5422	Medicare and Medicaid	5	5	3	5	5	015124	411	100	015124	415	100
015126	36274	AL	Randolph	N	For profit - Corporation	123	101	82.1138	Medicare and Medicaid	5	3	5	5	5	015126	411	99.7	015126	415	100
015127	35805	AL	Madison	N	For profit - Corporation	129	122	94.5736	Medicare and Medicaid	4	3	5	3	4	015127	411	100	015127	415	98.8
015128	35650	AL	Lawrence	N	For profit - Partnership	136	110	80.8824	Medicare and Medicaid	2	1	5	3	4	015128	411	93.9	015128	415	94.6
015129	36502	AL	Escambia	N	For profit - Corporation	100	85	85	Medicare and Medicaid	3	2	5	2	2	015129	411	99.1	015129	415	100
015131	35173	AL	Jefferson	N	For profit - Corporation	125	111	88.8	Medicare and Medicaid	3	3	3	4	3	015131	411	78.8	015131	415	68.4
015132	36203	AL	Calhoun	N	For profit - Corporation	173	151	87.2832	Medicare and Medicaid	1	1	4	3	3	015132	411	92.7	015132	415	99
015133	35071	AL	Jefferson	N	For profit - Corporation	148	138	93.2432	Medicare and Medicaid	3	2	5	3	3	015133	411	96.9	015133	415	91.7
015134	35215	AL	Jefferson	N	For profit - Partnership	132	120	90.9091	Medicare and Medicaid	2	1	5	4	3	015134	411	98.5	015134	415	100
015135	36116	AL	Montgomery	Y	Non profit - Corporation	98	65	66.3265	Medicare and Medicaid	5	4	5	4	3	015135	411	99.4	015135	415	100
015136	35622	AL	Morgan	N	For profit - Corporation	116	109	93.9655	Medicare and Medicaid	5	4	5	4	4	015136	411	99.3	015136	415	99.7
015137	35442	AL	Pickens	N	For profit - Individual	100	96	96	Medicare and Medicaid	5	5	4	4	3	015137	411	99.6	015137	415	100
015138	35553	AL	Winston	N	For profit - Corporation	110	105	95.4545	Medicare and Medicaid	3	3	4	3	2	015138	411	97	015138	415	98
015139	36078	AL	Elmore	N	For profit - Corporation	111	96	86.4865	Medicare and Medicaid	5	3	5	4	3	015139	411	50.7	015139	415	93
015141	35481	AL	Pickens	N	Non profit - Corporation	85	66	77.6471	Medicare and Medicaid	4	3	4	4	4	015141	411	98.4	015141	415	100
015142	36266	AL	Clay	N	For profit - Corporation	101	95	94.0594	Medicare and Medicaid	4	4	4	4	3	015142	411	99.6	015142	415	100
015143	35476	AL	Tuscaloosa	Y	For profit - Corporation	182	158	86.8132	Medicare and Medicaid	2	1	3	4	4	015143	411	100	015143	415	99.2
015144	35007	AL	Shelby	N	For profit - Corporation	198	168	84.8485	Medicare and Medicaid	2	1	5	5	5	015144	411	87.4	015144	415	88.7
015145	35244	AL	Jefferson	N	For profit - Corporation	132	124	93.9394	Medicare and Medicaid	2	1	5	2	4	015145	411	82.6	015145	415	66.1
015147	35630	AL	Lauderdale	N	For profit - Corporation	125	107	85.6	Medicare and Medicaid	5	3	5	4	4	015147	411	99.5	015147	415	98.6
015148	35016	AL	Marshall	N	For profit - Corporation	87	80	91.954	Medicare and Medicaid	4	3	4	4	4	015148	411	100	015148	415	100
015149	35563	AL	Marion	N	For profit - Corporation	71	70	98.5915	Medicare and Medicaid	5	3	5	4	2	015149	411	98.4	015149	415	100
015150	36340	AL	Geneva	N	Government - County	96	83	86.4583	Medicare and Medicaid	5	4	5	4	2	015150	411	100	015150	415	100
015151	36607	AL	Mobile	Y	For profit - Corporation	170	119	70	Medicare and Medicaid	3	2	3	4	4	015151	411	94	015151	415	95.4
015152	36302	AL	Houston	N	For profit - Corporation	170	164	96.4706	Medicare and Medicaid	5	3	5	4	4	015152	411	98.5	015152	415	95.1
015153	35211	AL	Jefferson	N	For profit - Corporation	117	114	97.4359	Medicare and Medicaid	3	2	5	2	3	015153	411	44.3	015153	415	66.3
015154	35555	AL	Fayette	N	Government - County	122	117	95.9016	Medicare and Medicaid	4	4	3	2	2	015154	411	100	015154	415	100
015155	35504	AL	Walker	N	For profit - Corporation	148	142	95.9459	Medicare and Medicaid	5	5	5	4	3	015155	411	98.9	015155	415	100
015156	35967	AL	De Kalb	N	For profit - Corporation	123	110	89.4309	Medicare and Medicaid	5	3	5	4	5	015156	411	99.7	015156	415	100
015157	35565	AL	Winston	N	For profit - Corporation	97	74	76.2887	Medicare and Medicaid	5	5	4	2	1	015157	411	99.5	015157	415	100
015158	36756	AL	Perry	N	Government - County	71	52	73.2394	Medicare and Medicaid	2	1	4	4	4	015158	411	98.6	015158	415	100
015159	35121	AL	Blount	N	For profit - Corporation	120	114	95	Medicare and Medicaid	5	3	5	4	5	015159	411	96	015159	415	99.7
015160	35150	AL	Talladega	N	Non profit - Other	149	142	95.302	Medicare and Medicaid	3	2	4	5	5	015160	411	95.4	015160	415	99.5
015162	35160	AL	Talladega	N	For profit - Corporation	234	210	89.7436	Medicare and Medicaid	4	2	5	4	3	015162	411	97.5	015162	415	98.2
015163	35950	AL	Marshall	N	For profit - Corporation	159	155	97.4843	Medicare and Medicaid	5	4	4	5	5	015163	411	99.4	015163	415	99.4
015164	36904	AL	Choctaw	N	For profit - Corporation	120	85	70.8333	Medicare and Medicaid	5	5	5	4	3	015164	411	98.4	015164	415	100
015166	36853	AL	Tallapoosa	N	For profit - Corporation	144	94	65.2778	Medicare and Medicaid	5	3	5	4	3	015166	411	98.9	015166	415	100
015167	35570	AL	Marion	N	Non profit - Corporation	76	67	88.1579	Medicare and Medicaid	2	1	5	4	3	015167	411	100	015167	415	96.5
015168	36604	AL	Mobile	Y	Non profit - Corporation	75	70	93.3333	Medicare and Medicaid	5	4	5	4	4	015168	411	89.7	015168	415	99
015169	35630	AL	Lauderdale	N	For profit - Partnership	147	127	86.3946	Medicare and Medicaid	4	3	5	3	3	015169	411	85.2	015169	415	99.1
015171	36089	AL	Bullock	N	For profit - Corporation	123	114	92.6829	Medicare and Medicaid	3	2	5	2	1	015171	411	98.7	015171	415	99.7
015174	35905	AL	Etowah	N	For profit - Corporation	124	79	63.7097	Medicare and Medicaid	4	3	5	3	2	015174	411	99	015174	415	99.5
015175	36305	AL	Houston	N	Non profit - Corporation	166	156	93.9759	Medicare and Medicaid	3	2	4	4	3	015175	411	94.9	015175	415	98.8
015176	35962	AL	De Kalb	N	For profit - Corporation	143	141	98.6014	Medicare and Medicaid	4	4	5	1	1	015176	411	99.2	015176	415	99.2
015177	36732	AL	Marengo	N	For profit - Corporation	75	63	84	Medicare and Medicaid	5	4	5	4	2	015177	411	100	015177	415	100
015178	35462	AL	Greene	N	Government - County	72	59	81.9444	Medicare and Medicaid	2	1	4	4	4	015178	411	99.2	015178	415	92.7
015179	36867	AL	Russell	N	For profit - Individual	74	71	95.9459	Medicare and Medicaid	5	5	4	3	2	015179	411	97.5	015179	415	100
015180	35904	AL	Etowah	N	For profit - Partnership	168	141	83.9286	Medicare and Medicaid	5	4	5	4	3	015180	411	83.7	015180	415	74.9
015182	36033	AL	Butler	N	For profit - Individual	91	86	94.5055	Medicare and Medicaid	5	3	5	4	4	015182	411	98.7	015182	415	100
015183	36613	AL	Mobile	Y	For profit - Partnership	172	156	90.6977	Medicare and Medicaid	1	1	4	3	3	015183	411	91.3	015183	415	91.2
015184	35768	AL	Jackson	N	For profit - Corporation	141	132	93.617	Medicare and Medicaid	5	5	5	4	3	015184	411	99.7	015184	415	100
015186	35476	AL	Tuscaloosa	Y	For profit - Corporation	200	175	87.5	Medicare and Medicaid	2	1	5	4	4	015186	411	99.1	015186	415	100
015187	35474	AL	Hale	N	For profit - Corporation	68	63	92.6471	Medicare and Medicaid	5	5	5	4	3	015187	411	98.9	015187	415	100
015188	36545	AL	Clarke	N	For profit - Corporation	91	74	81.3187	Medicare and Medicaid	5	4	5	4	3	015188	411	100	015188	415	100
015189	35125	AL	St. Clair	N	For profit - Corporation	94	71	75.5319	Medicare and Medicaid	3	2	4	4	5	015189	411	91.8	015189	415	83.2
015191	35010	AL	Tallapoosa	N	For profit - Corporation	68	54	79.4118	Medicare and Medicaid	2	1	5	4	4	015191	411	98.8	015191	415	100
015192	36801	AL	Lee	N	For profit - Partnership	225	153	68	Medicare and Medicaid	4	2	5	4	4	015192	411	98.8	015192	415	98.6
015193	36037	AL	Butler	N	For profit - Corporation	118	99	83.8983	Medicare and Medicaid	3	2	4	4	3	015193	411	99.2	015193	415	100
015194	36272	AL	Calhoun	N	Government - City	91	87	95.6044	Medicare and Medicaid	5	4	5	4	2	015194	411	100	015194	415	100
015195	35125	AL	St. Clair	N	Non profit - Corporation	168	153	91.0714	Medicare and Medicaid	4	4	4	3	2	015195	411	94	015195	415	84.6
015196	36863	AL	Chambers	N	For profit - Corporation	85	82	96.4706	Medicare and Medicaid	2	2	4	3	4	015196	411	77.2	015196	415	12.5
015197	36862	AL	Chambers	N	For profit - Corporation	69	63	91.3043	Medicare and Medicaid	5	3	5	4	4	015197	411	100	015197	415	100
015199	36027	AL	Barbour	N	For profit - Corporation	180	122	67.7778	Medicare and Medicaid	2	1	4	4	4	015199	411	99.4	015199	415	100
015200	35960	AL	Cherokee	N	Government - County	185	168	90.8108	Medicare and Medicaid	5	3	5	4	4	015200	411	100	015200	415	100
015201	35582	AL	Franklin	N	For profit - Corporation	90	70	77.7778	Medicare and Medicaid	2	2	4	2	4	015201	411	99.4	015201	415	99.5
015202	35999	AL	Etowah	N	For profit - Corporation	209	171	81.8182	Medicare and Medicaid	4	2	5	4	4	015202	411	99.2	015202	415	96.9
015203	35954	AL	Etowah	N	For profit - Corporation	182	141	77.4725	Medicare and Medicaid	2	1	4	4	4	015203	411	82.2	015203	415	97.4
015204	35072	AL	Coosa	N	For profit - Individual	72	51	70.8333	Medicare and Medicaid	5	4	5	4	4	015204	411	98.6	015204	415	100
015206	35603	AL	Morgan	N	For profit - Corporation	119	113	94.958	Medicare and Medicaid	3	2	4	4	4	015206	411	99.7	015206	415	100
015207	35961	AL	De Kalb	N	For profit - Corporation	200	192	96	Medicare and Medicaid	5	5	3	4	4	015207	411	93.5	015207	415	98.6
015208	36360	AL	Dale	N	For profit - Corporation	149	144	96.6443	Medicare and Medicaid	5	3	5	4	2	015208	411	80.6	015208	415	92.5
015209	35020	AL	Jefferson	N	For profit - Corporation	180	147	81.6667	Medicare and Medicaid	3	2	5	3	3	015209	411	83.9	015209	415	39.1
015210	36467	AL	Covington	N	For profit - Individual	197	164	83.2487	Medicare and Medicaid	5	3	5	4	2	015210	411	98.9	015210	415	100
015211	36617	AL	Mobile	Y	For profit - Corporation	131	119	90.8397	Medicare and Medicaid	5	3	5	4	4	015211	411	97.9	015211	415	95.3
015212	35023	AL	Jefferson	N	For profit - Corporation	131	91	69.4656	Medicare and Medicaid	5	3	5	4	3	015212	411	100	015212	415	100
015213	36079	AL	Pike	N	For profit - Corporation	234	159	67.9487	Medicare and Medicaid	2	1	4	4	2	015213	411	93.6	015213	415	100
015214	35758	AL	Madison	N	For profit - Corporation	80	72	90	Medicare and Medicaid	5	4	5	4	4	015214	411	99	015214	415	100
015215	35042	AL	Bibb	N	Government - County	131	114	87.0229	Medicare and Medicaid	2	2	4	3	1	015215	411	95.7	015215	415	99.1
015216	36360	AL	Dale	N	Non profit - Corporation	138	125	90.5797	Medicare and Medicaid	3	2	5	3	2	015216	411	86.6	015216	415	98.6
015217	35214	AL	Jefferson	N	For profit - Limited Liability company	132	121	91.6667	Medicare and Medicaid	5	3	5	4	3	015217	411	95.6	015217	415	98.9
015220	36784	AL	Clarke	N	Government - City	80	72	90	Medicare and Medicaid	4	4	3	4	3	015220	411	95.8	015220	415	97.9
015221	35010	AL	Tallapoosa	N	For profit - Corporation	188	146	77.6596	Medicare and Medicaid	2	1	5	4	3	015221	411	98.7	015221	415	98.9
015222	36532	AL	Baldwin	N	For profit - Partnership	131	79	60.3053	Medicare and Medicaid	3	2	4	4	5	015222	411	99.1	015222	415	99.1
015223	35901	AL	Etowah	N	For profit - Corporation	115	92	80	Medicare and Medicaid	5	3	5	4	3	015223	411	100	015223	415	100
015225	35976	AL	Marshall	N	For profit - Corporation	113	110	97.3451	Medicare and Medicaid	4	4	2	4	4	015225	411	100	015225	415	100
015227	35592	AL	Lamar	N	For profit - Corporation	158	120	75.9494	Medicare and Medicaid	5	4	3	5	5	015227	411	97.7	015227	415	97.1
015228	36116	AL	Montgomery	Y	For profit - Corporation	121	111	91.7355	Medicare and Medicaid	4	3	5	3	3	015228	411	96.8	015228	415	100
015303	35228	AL	Jefferson	N	For profit - Corporation	163	129	79.1411	Medicare and Medicaid	1	1	4	3	3	015303	411	37.1	015303	415	50.6
015315	35504	AL	Walker	N	For profit - Corporation	98	78	79.5918	Medicare and Medicaid	4	4	4	4	3	015315	411	60.5	015315	415	91.2
015320	36331	AL	Coffee	N	Government - City	257	196	76.2646	Medicare and Medicaid	4	3	4	4	4	015320	411	100	015320	415	100
015321	35226	AL	Jefferson	N	For profit - Corporation	101	98	97.0297	Medicare and Medicaid	2	2	4	2	2	015321	411	100	015321	415	100
015322	36460	AL	Monroe	N	For profit - Corporation	87	83	95.4023	Medicare and Medicaid	5	4	5	4	4	015322	411	93.2	015322	415	99.1
015326	35476	AL	Tuscaloosa	Y	For profit - Corporation	152	137	90.1316	Medicare and Medicaid	4	3	4	4	3	015326	411	100	015326	415	99.7
015330	36748	AL	Marengo	N	Government - City/county	78	65	83.3333	Medicare and Medicaid	4	4	4	4	3	015330	411	96.7	015330	415	91.1
015331	36867	AL	Russell	N	For profit - Corporation	86	84	97.6744	Medicare and Medicaid	4	4	4	2	1	015331	411	98.7	015331	415	96.2
015336	36049	AL	Crenshaw	N	For profit - Corporation	151	146	96.6887	Medicare and Medicaid	5	4	5	4	3	015336	411	100	015336	415	100
015361	35645	AL	Lauderdale	N	Non profit - Corporation	58	57	98.2759	Medicare and Medicaid	5	5	5	4	3	015361	411	92.2	015361	415	98.8
015369	35022	AL	Jefferson	N	Non profit - Corporation	130	128	98.4615	Medicare and Medicaid	2	1	5	4	3	015369	411	94.1	015369	415	100
015371	35406	AL	Tuscaloosa	Y	For profit - Corporation	216	173	80.0926	Medicare and Medicaid	3	2	4	4	4	015371	411	99.2	015371	415	99.4
015372	35810	AL	Madison	N	For profit - Corporation	60	57	95	Medicare and Medicaid	5	3	5	4	3	015372	411	96	015372	415	100
015373	36310	AL	Henry	N	Government - County	142	123	86.6197	Medicare and Medicaid	2	1	5	4	4	015373	411	98.6	015373	415	99.2
015374	36726	AL	Wilcox	N	For profit - Corporation	95	83	87.3684	Medicare and Medicaid	3	2	4	4	2	015374	411	99.1	015374	415	95.1
015375	36207	AL	Calhoun	N	For profit - Corporation	85	41	48.2353	Medicare and Medicaid	2	1	5	3	2	015375	411	100	015375	415	100
015376	35594	AL	Marion	N	For profit - Corporation	123	118	95.935	Medicare and Medicaid	3	2	4	4	3	015376	411	97.8	015376	415	99.4
015378	35976	AL	Marshall	N	For profit - Individual	91	81	89.011	Medicare and Medicaid	5	5	5	4	3	015378	411	97.7	015378	415	100
015379	36695	AL	Mobile	Y	For profit - Partnership	120	109	90.8333	Medicare and Medicaid	4	4	4	4	4	015379	411	96.9	015379	415	100
015381	36527	AL	Baldwin	N	Non profit - Corporation	60	43	71.6667	Medicare and Medicaid	4	3	3	4	4	015381	411	96	015381	415	100
015382	36869	AL	Russell	N	For profit - Corporation	137	122	89.0511	Medicare and Medicaid	2	1	5	4	3	015382	411	63.6	015382	415	100
015383	35055	AL	Cullman	N	For profit - Corporation	149	136	91.2752	Medicare and Medicaid	5	4	5	2	1	015383	411	99	015383	415	99.7
015386	35010	AL	Tallapoosa	N	For profit - Corporation	88	59	67.0455	Medicare and Medicaid	4	3	4	4	3	015386	411	96.6	015386	415	99.4
015388	35235	AL	Jefferson	N	Non profit - Corporation	108	101	93.5185	Medicare and Medicaid	3	2	4	4	3	015388	411	97.6	015388	415	100
015390	36104	AL	Montgomery	Y	For profit - Corporation	284	237	83.4507	Medicare and Medicaid	5	4	5	4	3	015390	411	92.4	015390	415	81.6
015391	36265	AL	Calhoun	N	For profit - Corporation	167	137	82.0359	Medicare and Medicaid	4	2	5	4	3	015391	411	99.5	015391	415	99.5
015392	35661	AL	Colbert	N	For profit - Corporation	90	79	87.7778	Medicare and Medicaid	5	5	3	4	5	015392	411	74	015392	415	41.3
015393	36107	AL	Montgomery	Y	For profit - Corporation	185	157	84.8649	Medicare and Medicaid	2	1	5	4	3	015393	411	93.8	015393	415	97.9
015396	36744	AL	Hale	N	For profit - Corporation	97	78	80.4124	Medicare and Medicaid	4	4	4	4	3	015396	411	97.6	015396	415	96.2
015397	35805	AL	Madison	N	For profit - Corporation	117	103	88.0342	Medicare and Medicaid	4	3	5	3	4	015397	411	99.3	015397	415	100
015398	36460	AL	Monroe	N	For profit - Corporation	84	80	95.2381	Medicare and Medicaid	2	1	4	4	3	015398	411	90.9	015398	415	95.9
015400	35128	AL	St. Clair	N	For profit - Corporation	59	52	88.1356	Medicare and Medicaid	5	4	5	4	3	015400	411	94	015400	415	98.7
015402	35634	AL	Lauderdale	N	Non profit - Corporation	60	60	100	Medicare and Medicaid	5	5	5	2	1	015402	411	91.9	015402	415	99.4
015403	36607	AL	Mobile	Y	For profit - Corporation	100	82	82	Medicare and Medicaid	4	3	5	3	2	015403	411	89.2	015403	415	98.5
015404	35023	AL	Jefferson	N	For profit - Corporation	50	36	72	Medicare and Medicaid	4	3	5	3	4	015404	411	98.9	015404	415	75.9
015406	36541	AL	Mobile	Y	For profit - Corporation	92	86	93.4783	Medicare and Medicaid	2	2	4	3	1	015406	411	88	015406	415	97.1
015407	35953	AL	St. Clair	N	For profit - Individual	53	44	83.0189	Medicare and Medicaid	4	2	5	5	5	015407	411	87.1	015407	415	95.3
015408	35549	AL	Walker	N	For profit - Corporation	59	51	86.4407	Medicare and Medicaid	4	3	2	4	3	015408	411	95.1	015408	415	87.6
015410	36802	AL	Lee	N	Non profit - Other	26	23	88.4615	Medicare	4	3	2	5	5	015410	411		015410	415
015411	35007	AL	Shelby	N	For profit - Corporation	131	125	95.4198	Medicare and Medicaid	5	4	5	4	4	015411	411	100	015411	415	100
015413	36703	AL	Dallas	N	For profit - Corporation	68	68	100	Medicare and Medicaid	5	5	5	4	3	015413	411	71.3	015413	415	81.8
015414	36862	AL	Chambers	N	For profit - Individual	63	55	87.3016	Medicare and Medicaid	5	3	5	4	3	015414	411	100	015414	415	100
015415	36608	AL	Mobile	Y	For profit - Corporation	34	29	85.2941	Medicare and Medicaid	1	1		3	2	015415	411		015415	415
015416	36420	AL	Covington	N	For profit - Corporation	154	120	77.9221	Medicare and Medicaid	4	2	5	4	4	015416	411	95.2	015416	415	98.5
015417	36507	AL	Baldwin	N	Non profit - Corporation	75	68	90.6667	Medicare and Medicaid	4	2	5	4	3	015417	411	100	015417	415	95.6
015419	36344	AL	Geneva	N	For profit - Corporation	86	78	90.6977	Medicare and Medicaid	5	5	5	4	4	015419	411	98.6	015419	415	99.1
015420	35740	AL	Jackson	N	Government - County	100	95	95	Medicare and Medicaid	4	3	4	4	4	015420	411	99.6	015420	415	97.8
015422	35121	AL	Blount	N	For profit - Individual	103	95	92.233	Medicare and Medicaid	5	3	5	5	5	015422	411	99.6	015422	415	99.6
015423	35205	AL	Jefferson	N	For profit - Corporation	66	32	48.4848	Medicare	5	5	3	5	5	015423	411		015423	415
015424	36274	AL	Randolph	N	For profit - Corporation	65	57	87.6923	Medicare and Medicaid	3	2	3	4	2	015424	411	99.3	015424	415	89.7
015425	36303	AL	Houston	N	For profit - Corporation	165	157	95.1515	Medicare and Medicaid	5	5	5	4	3	015425	411	99.5	015425	415	99.5
015426	36608	AL	Mobile	Y	For profit - Corporation	20	18	90	Medicare	5	3	5	5	5	015426	411		015426	415
015429	36603	AL	Mobile	Y	For profit - Partnership	120	105	87.5	Medicare and Medicaid	1	1	4	1	1	015429	411	70.1	015429	415	53.3
015431	35757	AL	Madison	N	For profit - Corporation	155	136	87.7419	Medicare and Medicaid	5	4	5	3	2	015431	411	94	015431	415	99
015433	35210	AL	Jefferson	N	Non profit - Corporation	138	120	86.9565	Medicare and Medicaid	3	2	3	4	4	015433	411	81.4	015433	415	98.8
015434	36693	AL	Mobile	Y	For profit - Corporation	127	115	90.5512	Medicare and Medicaid	2	1	5	4	3	015434	411	76	015434	415	99.7
015435	36608	AL	Mobile	Y	For profit - Corporation	151	89	58.9404	Medicare and Medicaid	2	1	3	4	4	015435	411	84.1	015435	415	74.1
015436	36109	AL	Montgomery	Y	For profit - Corporation	143	133	93.007	Medicare and Medicaid	3	2	4	4	4	015436	411	96.4	015436	415	99.3
015437	35055	AL	Cullman	N	For profit - Corporation	102	92	90.1961	Medicare and Medicaid	3	2	4	4	3	015437	411	98.4	015437	415	100
015440	35802	AL	Madison	N	For profit - Corporation	105	94	89.5238	Medicare and Medicaid	3	2	5	3	2	015440	411	78.9	015440	415	99.6
015442	36040	AL	Lowndes	N	For profit - Corporation	72	64	88.8889	Medicare and Medicaid	4	3	4	4	4	015442	411	99.4	015442	415	99.4
015443	36567	AL	Baldwin	N	For profit - Corporation	152	117	76.9737	Medicare and Medicaid	4	2	5	4	3	015443	411	83.2	015443	415	100
015445	35214	AL	Jefferson	N	For profit - Corporation	115	104	90.4348	Medicare and Medicaid	4	3	4	4	3	015445	411	64.4	015445	415	79.3
015446	35205	AL	Jefferson	N	Non profit - Other	95	90	94.7368	Medicare and Medicaid	4	4	4	4	3	015446	411	89.2	015446	415	37.8
015447	36559	AL	Baldwin	N	For profit - Corporation	83	50	60.241	Medicare and Medicaid	2	1	5	3	3	015447	411	100	015447	415	100
015448	35763	AL	Madison	N	For profit - Corporation	81	73	90.1235	Medicare and Medicaid	4	4	4	4	5	015448	411	100	015448	415	100
015450	35802	AL	Madison	N	Non profit - Corporation	59	51	86.4407	Medicare	5	4	5	4	3	015450	411	94.4	015450	415	93.6
015451	36442	AL	Covington	N	For profit - Corporation	85	80	94.1176	Medicare and Medicaid	5	5	5	4	3	015451	411	100	015451	415	100
015452	36830	AL	Lee	N	Non profit - Corporation	87	85	97.7011	Medicare and Medicaid	4	2	5	4	3	015452	411	98.8	015452	415	70.2
015453	35051	AL	Shelby	N	For profit - Corporation	63	60	95.2381	Medicare and Medicaid	5	5	5	3	2	015453	411	99.3	015453	415	100
015454	35803	AL	Madison	N	Non profit - Other	56	49	87.5	Medicare	5	4	5	4	4	015454	411	100	015454	415	100
015455	35209	AL	Jefferson	N	For profit - Partnership	143	128	89.5105	Medicare and Medicaid	4	2	5	4	3	015455	411	98.9	015455	415	100
015456	36695	AL	Mobile	Y	For profit - Corporation	100	95	95	Medicare and Medicaid	1	2	4	1	1	015456	411	63.1	015456	415	90.3
015457	35210	AL	Jefferson	N	Non profit - Church related	61	54	88.5246	Medicare	2	1	5	4	3	015457	411	98.6	015457	415	100
015458	35806	AL	Madison	N	For profit - Corporation	91	69	75.8242	Medicare and Medicaid	2	1	3	4	4	015458	411	75.8	015458	415	80.9
015459	35244	AL	Jefferson	N	For profit - Corporation	30	30	100	Medicare	5	4	5	4	4	015459	411	93.8	015459	415	82.6
015460	36022	AL	Elmore	N	For profit - Corporation	65	49	75.3846	Medicare and Medicaid	2	1	4	4	4	015460	411	92.2	015460	415	100
015461	35127	AL	Jefferson	N	For profit - Corporation	198	128	64.6465	Medicare and Medicaid	3	3	4	3	2	015461	411	98.2	015461	415	98.8
015463	36693	AL	Mobile	Y	For profit - Corporation	71	59	83.0986	Medicare and Medicaid	2	1	5	5	5	015463	411	89.2	015463	415	92.4
015642	35242	AL	Shelby	N	For profit - Corporation	32	21	65.625	Medicare and Medicaid	2	1	3	4	3	015642	411		015642	415
01A193	36108	AL	Montgomery	Y	Non profit - Corporation	58	52	89.6552	Medicaid	2	1	5	4	3	01A193	411	100	01A193	415	100
01A208	36110	AL	Montgomery	Y	For profit - Corporation	54	53	98.1481	Medicaid	3	2	5	2	2	01A208	411	95.8	01A208	415	100
025010	99901	AK	Ketchikan Gateway	N	Non profit - Corporation	29	20	68.9655	Medicare and Medicaid	2	1	2	5	5	025010	411	100	025010	415	100
025015	99929	AK	Wrangell	N	Government - City	15	13	86.6667	Medicare and Medicaid	3	2	2	5	5	025015	411	100	025015	415	100
025018	99503	AK	Anchorage	Y	Non profit - Church related	50	38	76	Medicare and Medicaid	2	2	1	5	5	025018	411	90.9	025018	415	90.9
025019	99833	AK	Petersburg	N	Government - City	15	14	93.3333	Medicare and Medicaid	4	3	4	5	5	025019	411	95	025019	415	100
025020	99701	AK	Fairbanks North Star	Y	Non profit - Corporation	90	73	81.1111	Medicare and Medicaid	5	4	3	5	5	025020	411	100	025020	415	99.5
025021	99669	AK	Kenai Peninsula	N	Non profit - Corporation	60	54	90	Medicare and Medicaid	5	5	4	5	5	025021	411	96.5	025021	415	100
025024	99664	AK	Kenai Peninsula	N	Government - City/county	40	31	77.5	Medicare and Medicaid	3	3	4			025024	411	91.1	025024	415	98.9
025025	99504	AK	Anchorage	Y	For profit - Corporation	102	96	94.1176	Medicare and Medicaid	2	1	4	5	5	025025	411	98.3	025025	415	95.7
025026	99762	AK	Nome	N	Non profit - Corporation	18	17	94.4444	Medicare and Medicaid	3	2	2	5	5	025026	411	100	025026	415	98
025027	99801	AK	Juneau	N	Non profit - Corporation	57	57	100	Medicare and Medicaid	3	2	4	5	5	025027	411	95.7	025027	415	92.6
025028	99574	AK	Valdez Cordova	N	Government - City	10	10	100	Medicare and Medicaid	2	1		5	5	025028	411		025028	415
025030	99615	AK	Kodiak Island Borough	N	Non profit - Corporation	22	17	77.2727	Medicare and Medicaid	5	3	5	5	5	025030	411	98	025030	415	100
025031	99603	AK	Kenai Peninsula	N	Government - City/county	28	28	100	Medicare and Medicaid	5	4	3	5	5	025031	411	100	025031	415	100
025032	99835	AK	Sitka Borough	N	Government - City	15	12	80	Medicare and Medicaid	3	3	4			025032	411	90.9	025032	415	90.9
025034	99686	AK	Valdez Cordova	N	Government - City	10	10	100	Medicare and Medicaid	5	5		5	5	025034	411		025034	415
025035	99752	AK	Northwest Arctic	N	Non profit - Corporation	18	16	88.8889	Medicare and Medicaid	2	2	2			025035	411	100	025035	415	100
025036	99504	AK	Anchorage	Y	Non profit - Corporation	96	94	97.9167	Medicare and Medicaid	4	3	3	5	5	025036	411	96.7	025036	415	98.6
025037	99559	AK	Bethel	N	Non profit - Corporation	18	8	44.4444	Medicare and Medicaid						025037	411		025037	415
035003	85020	AZ	Maricopa	N	Non profit - Corporation	64	51	79.6875	Medicare	4	4	4	4	3	035003	411	100	035003	415	100
035004	85712	AZ	Pima	N	For profit - Corporation	144	136	94.4444	Medicare and Medicaid	4	4	4	3	1	035004	411	100	035004	415	98.3
035014	85008	AZ	Maricopa	N	For profit - Corporation	108	82	75.9259	Medicare and Medicaid	3	2	4	4	4	035014	411	95.5	035014	415	98.9
035016	85712	AZ	Pima	N	Non profit - Corporation	74	67	90.5405	Medicare and Medicaid	5	5	4	4	3	035016	411	98.9	035016	415	100
035059	85251	AZ	Maricopa	N	For profit - Corporation	90	45	50	Medicare and Medicaid	5	3	5	5	5	035059	411	82	035059	415	96.9
035062	85016	AZ	Maricopa	N	For profit - Corporation	115	82	71.3043	Medicare and Medicaid	2	1	4	4	3	035062	411	98.7	035062	415	96.2
035064	85712	AZ	Pima	N	For profit - Partnership	149	131	87.9195	Medicare and Medicaid	3	2	3	4	4	035064	411	87.3	035064	415	82.5
035068	85712	AZ	Pima	N	For profit - Corporation	143	89	62.2378	Medicare and Medicaid	5	3	5	4	4	035068	411	98.5	035068	415	96.3
035070	85704	AZ	Pima	N	For profit - Corporation	230	125	54.3478	Medicare and Medicaid	2	1	5	4	3	035070	411	99.6	035070	415	84
035071	85206	AZ	Maricopa	N	For profit - Corporation	100	61	61	Medicare and Medicaid	4	3	5	3	5	035071	411	100	035071	415	100
035072	85032	AZ	Maricopa	N	For profit - Corporation	130	115	88.4615	Medicare and Medicaid	5	5	5	4	4	035072	411	98.3	035072	415	100
035073	85614	AZ	Pima	N	For profit - Corporation	115	61	53.0435	Medicare and Medicaid	5	5	5	3	3	035073	411	99.3	035073	415	98.6
035074	85282	AZ	Maricopa	N	Non profit - Corporation	128	9	7.03125	Medicare	5	5	5	5	5	035074	411		035074	415
035076	85251	AZ	Maricopa	N	For profit - Corporation	130	98	75.3846	Medicare and Medicaid	4	3	3	4	4	035076	411	94.6	035076	415	98.5
035083	85251	AZ	Maricopa	N	For profit - Corporation	108	34	31.4815	Medicare	2	1	5	3	4	035083	411		035083	415
035084	85257	AZ	Maricopa	N	For profit - Partnership	179	133	74.3017	Medicare and Medicaid	4	3	4	4	4	035084	411	96.7	035084	415	98.1
035085	85710	AZ	Pima	N	For profit - Partnership	120	76	63.3333	Medicare and Medicaid	4	3	4	4	3	035085	411	77.1	035085	415	66.4
035086	85635	AZ	Cochise	N	For profit - Corporation	100	74	74	Medicare and Medicaid	2	2	4	2	3	035086	411	85.2	035086	415	90.7
035087	85020	AZ	Maricopa	N	For profit - Corporation	155	152	98.0645	Medicare and Medicaid	4	3	4	4	4	035087	411	94.4	035087	415	99.1
035088	85014	AZ	Maricopa	N	For profit - Corporation	107	84	78.5047	Medicare and Medicaid	4	2	5	4	5	035088	411	99.4	035088	415	100
035090	85254	AZ	Maricopa	N	For profit - Corporation	84	53	63.0952	Medicare	4	4	4	4	4	035090	411	97.9	035090	415	100
035091	86001	AZ	Coconino	N	For profit - Corporation	80	51	63.75	Medicare and Medicaid	5	4	5	5	5	035091	411	100	035091	415	100
035092	85301	AZ	Maricopa	N	For profit - Corporation	186	141	75.8065	Medicare and Medicaid	5	5	5	4	3	035092	411	98.7	035092	415	99.4
035093	86326	AZ	Yavapai	N	For profit - Corporation	80	57	71.25	Medicare and Medicaid	3	3	3	3	5	035093	411	95.5	035093	415	92.1
035094	86351	AZ	Coconino	N	For profit - Corporation	120	72	60	Medicare and Medicaid	4	3	4	4	3	035094	411	98	035094	415	94.6
035095	85224	AZ	Maricopa	N	For profit - Corporation	120	96	80	Medicare and Medicaid	5	4	5	3	4	035095	411	93.1	035095	415	95.3
035096	85364	AZ	Yuma	Y	Non profit - Corporation	143	138	96.5035	Medicare and Medicaid	2	2	4	2	4	035096	411	94.5	035096	415	98.9
035097	86442	AZ	Mohave	N	For profit - Corporation	120	85	70.8333	Medicare and Medicaid	2	2	4	2	1	035097	411	100	035097	415	99.6
035099	85714	AZ	Pima	N	For profit - Individual	240	181	75.4167	Medicare and Medicaid	2	1	3	4	4	035099	411	99.8	035099	415	98.1
035100	86406	AZ	Mohave	N	For profit - Corporation	118	66	55.9322	Medicare and Medicaid	1	2	1	3	4	035100	411	100	035100	415	100
035101	85224	AZ	Maricopa	N	For profit - Corporation	120	85	70.8333	Medicare and Medicaid	2	1	2	5	5	035101	411	100	035101	415	100
035103	85206	AZ	Maricopa	N	For profit - Corporation	128	83	64.8438	Medicare and Medicaid	1	1	4	3	3	035103	411	90.9	035103	415	91.2
035105	85260	AZ	Maricopa	N	For profit - Corporation	120	65	54.1667	Medicare and Medicaid	3	2	3	5	5	035105	411	93.6	035105	415	97.5
035106	85283	AZ	Maricopa	N	Non profit - Church related	111	69	62.1622	Medicare and Medicaid	2	1	4	4	4	035106	411	90	035106	415	96.2
035107	85015	AZ	Maricopa	N	For profit - Corporation	100	83	83	Medicare and Medicaid	2	2	4	2	3	035107	411	93.9	035107	415	100
035110	85375	AZ	Maricopa	N	For profit - Corporation	140	120	85.7143	Medicare and Medicaid	4	4	2	4	3	035110	411	81.9	035110	415	96.5
035111	85382	AZ	Maricopa	N	For profit - Corporation	128	74	57.8125	Medicare and Medicaid	4	2	5	4	4	035111	411	96.6	035111	415	97.8
035112	85120	AZ	Pinal	N	For profit - Corporation	190	99	52.1053	Medicare and Medicaid	2	1	5	1	2	035112	411	99.4	035112	415	99.4
035114	86305	AZ	Yavapai	N	For profit - Corporation	116	62	53.4483	Medicare and Medicaid	3	2	3	4	4	035114	411	99.4	035114	415	98.8
035116	85015	AZ	Maricopa	N	For profit - Corporation	60	56	93.3333	Medicare and Medicaid	3	2	3	4	5	035116	411	100	035116	415	97.4
035117	85541	AZ	Gila	N	For profit - Corporation	163	93	57.0552	Medicare and Medicaid	3	2	5	3	4	035117	411	89.8	035117	415	88.8
035118	86322	AZ	Yavapai	N	For profit - Corporation	118	51	43.2203	Medicare and Medicaid	3	2	2	4	5	035118	411	95.4	035118	415	98.1
035120	85206	AZ	Maricopa	N	For profit - Partnership	180	108	60	Medicare and Medicaid	3	3	4	3	3	035120	411	97.3	035120	415	94.8
035121	85351	AZ	Maricopa	N	Non profit - Corporation	71	58	81.6901	Medicare and Medicaid	4	4	4	4	4	035121	411		035121	415
035126	85304	AZ	Maricopa	N	For profit - Corporation	223	170	76.2332	Medicare and Medicaid	4	2	5	4	4	035126	411	98.9	035126	415	96.7
035127	86305	AZ	Yavapai	N	For profit - Corporation	64	57	89.0625	Medicare and Medicaid	2	1	4	4	5	035127	411	100	035127	415	100
035128	85351	AZ	Maricopa	N	For profit - Corporation	60	34	56.6667	Medicare and Medicaid	4	3	2	4	5	035128	411	88.5	035128	415	98.7
035129	85206	AZ	Maricopa	N	For profit - Corporation	60	32	53.3333	Medicare and Medicaid	5	4	3	5	5	035129	411	61.9	035129	415	74.6
035130	85224	AZ	Maricopa	N	For profit - Partnership	120	107	89.1667	Medicare and Medicaid	2	1	4	4	4	035130	411	95.9	035130	415	98.3
035131	86301	AZ	Yavapai	N	For profit - Corporation	128	78	60.9375	Medicare and Medicaid	4	2	5	4	5	035131	411	88.8	035131	415	93.1
035132	85029	AZ	Maricopa	N	For profit - Corporation	191	178	93.1937	Medicare and Medicaid	4	3	4	4	3	035132	411	90.8	035132	415	97.5
035133	85364	AZ	Yuma	Y	For profit - Corporation	128	98	76.5625	Medicare and Medicaid	5	5	5	2	3	035133	411	99.5	035133	415	100
035134	85541	AZ	Gila	N	For profit - Corporation	109	94	86.2385	Medicare and Medicaid	2	1	4	4	3	035134	411	99.2	035134	415	100
035135	85206	AZ	Maricopa	N	For profit - Corporation	222	177	79.7297	Medicare and Medicaid	5	3	5	4	5	035135	411	98.5	035135	415	99.7
035136	85635	AZ	Cochise	N	For profit - Partnership	152	93	61.1842	Medicare and Medicaid	4	2	5	4	5	035136	411	96.4	035136	415	97.9
035137	85363	AZ	Maricopa	N	Non profit - Corporation	128	96	75	Medicare and Medicaid	5	3	5	4	3	035137	411	96.6	035137	415	99.3
035139	85901	AZ	Navajo	N	For profit - Corporation	100	59	59	Medicare and Medicaid	4	2	5	4	5	035139	411	87.3	035139	415	100
035140	85741	AZ	Pima	N	For profit - Corporation	162	118	72.8395	Medicare and Medicaid	1	1	4	2	4	035140	411	72.3	035140	415	94.6
035141	85501	AZ	Gila	N	For profit - Corporation	96	73	76.0417	Medicare and Medicaid	4	2	5	4	4	035141	411	99.3	035141	415	100
035143	85260	AZ	Maricopa	N	For profit - Partnership	132	27	20.4545	Medicare	5	3	5	4	5	035143	411		035143	415
035144	85381	AZ	Maricopa	N	For profit - Corporation	128	100	78.125	Medicare and Medicaid	3	2	3	4	3	035144	411	100	035144	415	94.1
035145	85712	AZ	Pima	N	For profit - Corporation	312	241	77.2436	Medicare and Medicaid	5	3	5	4	3	035145	411	99.2	035145	415	96
035146	85032	AZ	Maricopa	N	For profit - Corporation	210	144	68.5714	Medicare and Medicaid	3	2	4	4	4	035146	411	95.1	035146	415	97.8
035147	85712	AZ	Pima	N	For profit - Partnership	83	65	78.3133	Medicare and Medicaid	3	2	5	2	3	035147	411	98.6	035147	415	100
035151	85712	AZ	Pima	N	For profit - Corporation	112	84	75	Medicare and Medicaid	5	5	4	4	4	035151	411	95.3	035151	415	100
035152	85364	AZ	Yuma	Y	For profit - Corporation	120	94	78.3333	Medicare and Medicaid	5	3	5	4	4	035152	411	99.6	035152	415	98.2
035153	85614	AZ	Pima	N	Non profit - Corporation	60	21	35	Medicare	5	5	5	5	5	035153	411		035153	415
035154	85302	AZ	Maricopa	N	Non profit - Corporation	225	149	66.2222	Medicare and Medicaid	5	4	5	4	3	035154	411	100	035154	415	100
035157	85643	AZ	Cochise	N	Non profit - Corporation	24	17	70.8333	Medicare and Medicaid	2	1	4	5	5	035157	411	100	035157	415	100
035158	86301	AZ	Yavapai	N	Non profit - Corporation	80	59	73.75	Medicare and Medicaid	4	3	4	5	5	035158	411	100	035158	415	100
035159	85302	AZ	Maricopa	N	For profit - Corporation	196	82	41.8367	Medicare and Medicaid	5	3	5	4	3	035159	411	100	035159	415	100
035160	85020	AZ	Maricopa	N	For profit - Individual	133	49	36.8421	Medicare and Medicaid	1	1	4	3	4	035160	411	90.2	035160	415	96.9
035164	85206	AZ	Maricopa	N	For profit - Individual	106	72	67.9245	Medicare and Medicaid	5	4	5	3	4	035164	411	97.9	035164	415	95.2
035165	85718	AZ	Pima	N	For profit - Corporation	118	81	68.6441	Medicare and Medicaid	3	2	4	4	3	035165	411	92.9	035165	415	96.2
035166	85323	AZ	Maricopa	N	For profit - Corporation	161	121	75.1553	Medicare and Medicaid	4	2	5	4	3	035166	411	91.2	035166	415	87.2
035169	86401	AZ	Mohave	N	For profit - Corporation	120	65	54.1667	Medicare and Medicaid	1	1	3	2	1	035169	411	98.2	035169	415	97
035171	85205	AZ	Maricopa	N	Non profit - Corporation	80	42	52.5	Medicare and Medicaid	4	3	4	4	5	035171	411	94.2	035171	415	45.3
035172	85546	AZ	Graham	N	For profit - Corporation	128	79	61.7188	Medicare and Medicaid	2	1	5	2	4	035172	411	99.5	035172	415	100
035173	85029	AZ	Maricopa	N	Non profit - Corporation	68	62	91.1765	Medicare and Medicaid	5	4	5	4	4	035173	411	97.4	035173	415	100
035174	85719	AZ	Pima	N	For profit - Corporation	200	133	66.5	Medicare and Medicaid	5	5	4	4	4	035174	411	91.6	035174	415	99.2
035175	85042	AZ	Maricopa	N	For profit - Partnership	194	145	74.7423	Medicare and Medicaid	5	3	5	4	4	035175	411	99.3	035175	415	99.8
035176	85021	AZ	Maricopa	N	Non profit - Corporation	72	66	91.6667	Medicare and Medicaid	5	4	5	4	4	035176	411	97.2	035176	415	100
035180	85607	AZ	Cochise	N	For profit - Corporation	60	49	81.6667	Medicare and Medicaid	1	1	3	2	3	035180	411	95.2	035180	415	100
035183	85345	AZ	Maricopa	N	Non profit - Corporation	150	104	69.3333	Medicare and Medicaid	4	2	5	4	4	035183	411	98.7	035183	415	94.6
035189	85704	AZ	Pima	N	For profit - Corporation	128	91	71.0938	Medicare and Medicaid	2	2	4	2	2	035189	411	99.5	035189	415	100
035190	85719	AZ	Pima	N	For profit - Corporation	102	78	76.4706	Medicare and Medicaid	4	3	4	4	5	035190	411	88.1	035190	415	100
035192	85260	AZ	Maricopa	N	Non profit - Corporation	60	53	88.3333	Medicare	4	4	4	4	4	035192	411	99.2	035192	415	100
035193	85204	AZ	Maricopa	N	For profit - Corporation	204	149	73.0392	Medicare and Medicaid	4	2	5	4	3	035193	411	86.9	035193	415	88.7
035196	85201	AZ	Maricopa	N	For profit - Partnership	191	112	58.6387	Medicare and Medicaid	5	4	5	2	2	035196	411	100	035196	415	100
035197	85364	AZ	Yuma	Y	For profit - Corporation	128	101	78.9062	Medicare and Medicaid	2	2	4	3	4	035197	411	83.5	035197	415	81.1
035199	85712	AZ	Pima	N	For profit - Corporation	67	40	59.7015	Medicare and Medicaid	4	3	4	4	4	035199	411		035199	415
035201	85381	AZ	Maricopa	N	For profit - Corporation	57	20	35.0877	Medicare	5	4	5	5	5	035201	411		035201	415
035205	85040	AZ	Maricopa	N	For profit - Corporation	115	61	53.0435	Medicare and Medicaid	1	1	3	3	2	035205	411	100	035205	415	98.7
035207	85208	AZ	Maricopa	N	For profit - Corporation	122	74	60.6557	Medicare and Medicaid	2	1	5	4	3	035207	411	89.4	035207	415	87.8
035209	85016	AZ	Maricopa	N	Non profit - Other	36	22	61.1111	Medicare and Medicaid	5	4	5	5	5	035209	411		035209	415
035214	85602	AZ	Cochise	N	Non profit - Corporation	60	55	91.6667	Medicare and Medicaid	2	1	4	4	5	035214	411	98.4	035214	415	93.7
035216	85247	AZ	Pinal	N	Non profit - Corporation	100	83	83	Medicare and Medicaid	2	1	4	5	5	035216	411	100	035216	415	100
035217	85257	AZ	Maricopa	N	For profit - Individual	141	95	67.3759	Medicare and Medicaid	4	3	4	4	4	035217	411	99.5	035217	415	92.5
035225	85373	AZ	Maricopa	N	For profit - Partnership	118	91	77.1186	Medicare and Medicaid	2	2	4	3	4	035225	411	95.2	035225	415	98.9
035231	85382	AZ	Maricopa	N	Non profit - Corporation	18	6	33.3333	Medicare	5	4	5			035231	411		035231	415
035232	85704	AZ	Pima	N	For profit - Corporation	120	102	85	Medicare and Medicaid	5	4	5	2	2	035232	411	92.1	035232	415	86.7
035233	85501	AZ	Gila	N	For profit - Corporation	114	70	61.4035	Medicare and Medicaid	5	4	5	4	4	035233	411	96.9	035233	415	100
035234	85012	AZ	Maricopa	N	Government - State	200	172	86	Medicare and Medicaid	3	2	4	4	4	035234	411	97.9	035234	415	94.5
035240	86406	AZ	Mohave	N	For profit - Corporation	104	79	75.9615	Medicare and Medicaid	3	2	2	4	4	035240	411	100	035240	415	94.4
035241	85040	AZ	Maricopa	N	For profit - Corporation	124	96	77.4194	Medicare and Medicaid	4	3	5	3	4	035241	411	91.5	035241	415	94.7
035242	86503	AZ	Apache	N	Non profit - Corporation	79	64	81.0127	Medicare and Medicaid	2	1	5	4	3	035242	411	100	035242	415	100
035243	85374	AZ	Maricopa	N	Non profit - Corporation	58	51	87.931	Medicare and Medicaid	3	3	5	1	2	035243	411	100	035243	415	100
035244	86314	AZ	Yavapai	N	Non profit - Corporation	80	70	87.5	Medicare and Medicaid	5	4	4	5	5	035244	411	98.2	035244	415	79.3
035245	85363	AZ	Maricopa	N	For profit - Corporation	127	76	59.8425	Medicare and Medicaid	4	3	4	5	5	035245	411	97.4	035245	415	99.5
035247	85013	AZ	Maricopa	N	For profit - Corporation	60	60	100	Medicare and Medicaid	4	4	4	4	4	035247	411	98.3	035247	415	95.4
035249	86401	AZ	Mohave	N	For profit - Partnership	128	95	74.2188	Medicare and Medicaid	3	2	4	4	3	035249	411	100	035249	415	100
035250	85345	AZ	Maricopa	N	Non profit - Corporation	228	159	69.7368	Medicare and Medicaid	2	1	3	4	3	035250	411	96.8	035250	415	96.8
035251	85224	AZ	Maricopa	N	For profit - Corporation	66	49	74.2424	Medicare and Medicaid	5	4	5	5	5	035251	411	95.8	035251	415	98
035253	85718	AZ	Pima	N	For profit - Corporation	42	31	73.8095	Medicare	3	2	4	5	5	035253	411	100	035253	415	92.7
035254	86047	AZ	Navajo	N	For profit - Corporation	119	91	76.4706	Medicare and Medicaid	3	3	4	3	4	035254	411	94	035254	415	95.7
035255	85338	AZ	Maricopa	N	For profit - Corporation	170	150	88.2353	Medicare and Medicaid	2	2	5	1	1	035255	411	99.4	035255	415	100
035256	85381	AZ	Maricopa	N	For profit - Corporation	111	70	63.0631	Medicare	4	4	4	4	5	035256	411	97.1	035256	415	100
035257	86001	AZ	Coconino	N	Non profit - Other	58	51	87.931	Medicare and Medicaid	2	1	5	5	5	035257	411	93.5	035257	415	100
035258	85040	AZ	Maricopa	N	Non profit - Corporation	74	58	78.3784	Medicare and Medicaid	4	3	4	5	5	035258	411	90.6	035258	415	86.2
035259	85251	AZ	Maricopa	N	For profit - Corporation	48	32	66.6667	Medicare	5	5	5	2	4	035259	411	100	035259	415	100
035260	85268	AZ	Maricopa	N	For profit - Corporation	64	31	48.4375	Medicare	5	4	3	5	5	035260	411		035260	415
035261	85373	AZ	Maricopa	N	For profit - Corporation	56	23	41.0714	Medicare	3	2	3	4	5	035261	411		035261	415
035262	86401	AZ	Mohave	N	For profit - Corporation	88	77	87.5	Medicare and Medicaid	5	5	5	4	3	035262	411	100	035262	415	100
035263	85634	AZ	Pima	N	Non profit - Other	53	52	98.1132	Medicare and Medicaid	4	2	5	5	5	035263	411	100	035263	415	100
035264	85340	AZ	Maricopa	N	Non profit - Corporation	75	68	90.6667	Medicare	5	4	5	4	4	035264	411	100	035264	415	100
035265	85375	AZ	Maricopa	N	Non profit - Corporation	133	79	59.3985	Medicare	4	4	4	4	4	035265	411	95.2	035265	415	99
035266	85205	AZ	Maricopa	N	For profit - Corporation	38	38	100	Medicare	5	5	5	4	4	035266	411		035266	415
035267	86442	AZ	Mohave	N	For profit - Corporation	90	54	60	Medicare and Medicaid	4	3	5	2	3	035267	411		035267	415
035268	85258	AZ	Maricopa	N	For profit - Corporation	38	34	89.4737	Medicare	5	5	5	5	5	035268	411		035268	415
035270	85048	AZ	Maricopa	N	For profit - Corporation	192	67	34.8958	Medicare and Medicaid	4	3	5	2	3	035270	411	100	035270	415	100
035272	85255	AZ	Maricopa	N	For profit - Partnership	36	27	75	Medicare	5	5	4	5	5	035272	411	92.5	035272	415	100
035273	85755	AZ	Pima	N	For profit - Corporation	36	3	8.33333	Medicare	5	5	4			035273	411		035273	415
035274	85008	AZ	Maricopa	N	For profit - Corporation	31	14	45.1613	Medicare and Medicaid	3	2	4	5	5	035274	411		035274	415
035275	85306	AZ	Maricopa	N	For profit - Corporation	54	39	72.2222	Medicare	5	5	5			035275	411		035275	415
035276	85122	AZ	Pinal	N	For profit - Corporation	134	98	73.1343	Medicare and Medicaid	2	1	5	4	3	035276	411	100	035276	415	100
035277	85929	AZ	Navajo	N	For profit - Corporation	112	87	77.6786	Medicare and Medicaid	1	1	4	2	3	035277	411	94.3	035277	415	89.1
035279	85050	AZ	Maricopa	N	For profit - Partnership	38	35	92.1053	Medicare	5	4	4	5	5	035279	411	91.5	035279	415	100
035280	85206	AZ	Maricopa	N	For profit - Partnership	70	52	74.2857	Medicare	5	4	5	4	4	035280	411		035280	415
035281	85255	AZ	Maricopa	N	For profit - Corporation	24	12	50	Medicare	5	5	5			035281	411		035281	415
035282	85374	AZ	Maricopa	N	For profit - Corporation	70	57	81.4286	Medicare	5	5	5	4	3	035282	411		035282	415
035283	85224	AZ	Maricopa	N	For profit - Corporation	70	62	88.5714	Medicare	5	3	5	4	3	035283	411		035283	415
035284	85713	AZ	Pima	N	Government - State	120	63	52.5	Medicare and Medicaid	5	5	4	5	5	035284	411	98.9	035284	415	98.9
035285	85297	AZ	Maricopa	N	For profit - Corporation	32	25	78.125	Medicare	5	4	5	5	5	035285	411		035285	415
035286	85255	AZ	Maricopa	N	For profit - Corporation	72	38	52.7778	Medicare	4	4	4	4	4	035286	411		035286	415
035287	86403	AZ	Mohave	N	For profit - Corporation	19	1	5.26316	Medicare						035287	411		035287	415
045070	72758	AR	Benton	N	For profit - Corporation	140	80	57.1429	Medicare and Medicaid	4	4	4	4	2	045070	411	96.8	045070	415	100
045098	71901	AR	Garland	N	For profit - Corporation	152	68	44.7368	Medicare and Medicaid	3	3	4	3	2	045098	411	95.7	045098	415	100
045115	71901	AR	Garland	N	For profit - Corporation	10	5	50	Medicare	5	5	2	5	5	045115	411		045115	415
045125	72703	AR	Washington	N	For profit - Corporation	87	75	86.2069	Medicare	4	4	4	4	4	045125	411	85.6	045125	415	100
045134	72404	AR	Craighead	N	For profit - Corporation	136	124	91.1765	Medicare and Medicaid	2	2	4	3	1	045134	411	97.9	045134	415	97.9
045135	71753	AR	Columbia	N	For profit - Corporation	140	121	86.4286	Medicare and Medicaid	4	4	4	4	4	045135	411	100	045135	415	100
045138	72956	AR	Crawford	N	For profit - Corporation	105	93	88.5714	Medicare and Medicaid	2	2	4	3	3	045138	411	100	045138	415	97.5
045139	71654	AR	Desha	N	For profit - Corporation	119	50	42.0168	Medicare and Medicaid	2	1	5	4	3	045139	411	97.2	045139	415	99.3
045140	72143	AR	White	N	For profit - Corporation	245	141	57.551	Medicare and Medicaid	2	1	5	4	3	045140	411	92.6	045140	415	100
045142	71901	AR	Garland	N	For profit - Corporation	140	89	63.5714	Medicare and Medicaid	4	2	5	4	3	045142	411	97.6	045142	415	99.6
045143	72714	AR	Benton	N	For profit - Corporation	102	61	59.8039	Medicare and Medicaid	1	1	2	2	1	045143	411	94.3	045143	415	100
045144	72512	AR	Izard	N	For profit - Corporation	78	45	57.6923	Medicare and Medicaid	3	2	3	4	3	045144	411	100	045144	415	100
045145	72501	AR	Independence	N	Non profit - Other	11	9	81.8182	Medicare	5	3	5	5	5	045145	411		045145	415
045146	72560	AR	Stone	N	For profit - Corporation	97	63	64.9485	Medicare and Medicaid	4	3	5	3	3	045146	411	100	045146	415	100
045147	72110	AR	Conway	Y	Non profit - Corporation	118	77	65.2542	Medicare and Medicaid	5	5	5	3	2	045147	411	98.1	045147	415	99.5
045148	72521	AR	Sharp	N	Non profit - Corporation	90	63	70	Medicare and Medicaid	3	2	3	4	3	045148	411	91.5	045148	415	65.2
045149	72110	AR	Conway	Y	For profit - Corporation	88	60	68.1818	Medicare and Medicaid	5	5	4	4	3	045149	411	92	045149	415	100
045151	72476	AR	Lawrence	N	For profit - Corporation	119	69	57.9832	Medicare and Medicaid	5	4	5	4	4	045151	411	93.3	045151	415	99
045153	72088	AR	Van Buren	N	For profit - Corporation	55	41	74.5455	Medicare and Medicaid	4	3	3	4	4	045153	411	100	045153	415	100
045155	72513	AR	Sharp	N	For profit - Corporation	105	86	81.9048	Medicare and Medicaid	5	5	5	3	2	045155	411	93.9	045155	415	98.8
045157	72396	AR	Cross	N	For profit - Corporation	100	79	79	Medicare and Medicaid	3	2	5	3	1	045157	411	97.6	045157	415	97.4
045158	72543	AR	Cleburne	N	For profit - Corporation	140	64	45.7143	Medicare and Medicaid	2	2	4	3	2	045158	411	99.5	045158	415	99
045163	72653	AR	Baxter	N	For profit - Corporation	105	73	69.5238	Medicare and Medicaid	4	3	3	4	3	045163	411	92.8	045163	415	98.1
045165	71667	AR	Lincoln	N	For profit - Corporation	87	54	62.069	Medicare and Medicaid	4	4	3	4	3	045165	411	100	045165	415	100
045166	72396	AR	Cross	N	For profit - Corporation	137	71	51.8248	Medicare and Medicaid	4	2	5	4	3	045166	411	100	045166	415	100
045167	72762	AR	Washington	N	For profit - Corporation	140	115	82.1429	Medicare and Medicaid	4	3	3	4	3	045167	411	98	045167	415	99.3
045168	72846	AR	Johnson	N	For profit - Corporation	93	52	55.914	Medicare and Medicaid	2	1	2	4	3	045168	411	100	045168	415	100
045170	72450	AR	Greene	N	For profit - Corporation	167	75	44.9102	Medicare and Medicaid	5	3	5	4	3	045170	411	95.1	045170	415	100
045172	71638	AR	Chicot	N	Government - City	70	62	88.5714	Medicare and Medicaid	1	2	3	1	1	045172	411	97.8	045172	415	97.3
045173	71701	AR	Ouachita	N	For profit - Corporation	104	89	85.5769	Medicare and Medicaid	5	4	5	4	3	045173	411	99.6	045173	415	99.6
045176	71655	AR	Drew	N	For profit - Corporation	122	79	64.7541	Medicare and Medicaid	3	4	4	1	1	045176	411	89.7	045176	415	99.5
045177	72042	AR	Arkansas	N	For profit - Corporation	96	50	52.0833	Medicare and Medicaid	2	1	3	4	3	045177	411	92.1	045177	415	100
045178	72454	AR	Clay	N	Non profit - Corporation	105	26	24.7619	Medicare and Medicaid	2	1	2	4	4	045178	411	100	045178	415	100
045180	71852	AR	Howard	N	For profit - Corporation	78	60	76.9231	Medicare and Medicaid	1	1	1	3	2	045180	411	94.2	045180	415	83.8
045181	71857	AR	Nevada	N	For profit - Corporation	111	53	47.7477	Medicare and Medicaid	2	1	4	4	3	045181	411	85.4	045181	415	98.7
045182	71730	AR	Union	N	For profit - Corporation	101	78	77.2277	Medicare and Medicaid	2	1	5	4	3	045182	411	100	045182	415	99
045183	72032	AR	Faulkner	N	For profit - Corporation	121	107	88.4298	Medicare and Medicaid	5	4	5	4	4	045183	411	100	045183	415	100
045184	71653	AR	Chicot	N	Non profit - Corporation	102	62	60.7843	Medicare and Medicaid	4	2	5	4	3	045184	411	88.5	045184	415	91.7
045187	71753	AR	Columbia	N	Non profit - Corporation	113	92	81.4159	Medicare and Medicaid	4	3	4	4	4	045187	411	100	045187	415	99.6
045189	71701	AR	Ouachita	N	For profit - Corporation	106	66	62.2642	Medicare and Medicaid	5	4	5	4	4	045189	411	99.5	045189	415	100
045190	71635	AR	Ashley	N	For profit - Corporation	83	59	71.0843	Medicare and Medicaid	3	2	4	4	3	045190	411	93.3	045190	415	97.6
045191	71909	AR	Garland	N	Non profit - Corporation	50	37	74	Medicare and Medicaid	2	1	4	4	3	045191	411	87.8	045191	415	96.3
045192	72601	AR	Boone	N	For profit - Corporation	154	93	60.3896	Medicare and Medicaid	1	1	4	1	1	045192	411	100	045192	415	100
045194	71854	AR	Miller	N	For profit - Corporation	111	59	53.1532	Medicare and Medicaid	2	2	3	3	2	045194	411	100	045194	415	100
045195	72301	AR	Crittenden	N	For profit - Corporation	119	104	87.395	Medicare and Medicaid	4	4	4	4	3	045195	411	98.6	045195	415	100
045196	72543	AR	Cleburne	N	For profit - Corporation	122	108	88.5246	Medicare and Medicaid	4	3	2	4	2	045196	411	92.2	045196	415	93.6
045197	72601	AR	Boone	N	For profit - Corporation	102	72	70.5882	Medicare and Medicaid	5	5	5	4	3	045197	411	100	045197	415	100
045198	72205	AR	Pulaski	N	Non profit - Corporation	35	17	48.5714	Medicare	3	2	3	5	5	045198	411		045198	415
045199	72015	AR	Saline	N	For profit - Corporation	119	99	83.1933	Medicare and Medicaid	4	4	4	4	3	045199	411	92.1	045199	415	100
045201	71671	AR	Bradley	N	For profit - Corporation	140	81	57.8571	Medicare and Medicaid	4	2	5	4	3	045201	411	99.1	045201	415	100
045202	72116	AR	Pulaski	N	For profit - Corporation	85	80	94.1176	Medicare and Medicaid	2	1	5	4	4	045202	411	97.9	045202	415	90.9
045203	72501	AR	Independence	N	For profit - Corporation	150	90	60	Medicare and Medicaid	4	3	2	4	2	045203	411	98.5	045203	415	100
045207	71701	AR	Ouachita	N	For profit - Corporation	142	71	50	Medicare and Medicaid	5	4	5	4	4	045207	411	94.9	045207	415	99.5
045208	72023	AR	Lonoke	N	For profit - Corporation	89	63	70.7865	Medicare and Medicaid	4	4	4	4	3	045208	411	100	045208	415	100
045209	72143	AR	White	N	For profit - Corporation	138	130	94.2029	Medicare and Medicaid	4	3	5	3	2	045209	411	100	045209	415	99
045211	71854	AR	Miller	N	For profit - Corporation	173	114	65.896	Medicare and Medicaid	4	4	4	4	3	045211	411	99.4	045211	415	94.7
045212	72756	AR	Benton	N	For profit - Corporation	110	60	54.5455	Medicare and Medicaid	1	1	3	2	1	045212	411	99.5	045212	415	88.6
045214	71730	AR	Union	N	Government - County	108	95	87.963	Medicare and Medicaid	4	3	4	4	2	045214	411	100	045214	415	95.7
045216	71923	AR	Clark	N	For profit - Corporation	112	112	100	Medicare and Medicaid	5	4	5	4	3	045216	411	100	045216	415	100
045217	72301	AR	Crittenden	N	For profit - Corporation	155	49	31.6129	Medicare and Medicaid	3	2	5	3	4	045217	411	99.2	045217	415	100
045218	72635	AR	Baxter	N	For profit - Corporation	105	71	67.619	Medicare and Medicaid	5	5	5	4	3	045218	411	98.4	045218	415	88.9
045219	72335	AR	St. Francis	N	For profit - Corporation	140	74	52.8571	Medicare and Medicaid	5	3	5	4	2	045219	411	100	045219	415	99.5
045220	72703	AR	Washington	N	For profit - Corporation	140	112	80	Medicare and Medicaid	1	1	3	3	2	045220	411	94.3	045220	415	100
045221	72342	AR	Phillips	N	For profit - Corporation	110	82	74.5455	Medicare and Medicaid	2	1	5	4	2	045221	411	96.6	045221	415	91.8
045222	72101	AR	Woodruff	N	For profit - Corporation	120	96	80	Medicare and Medicaid	4	3	5	3	1	045222	411	97.1	045222	415	91.2
045227	71822	AR	Little River	N	For profit - Corporation	78	72	92.3077	Medicare and Medicaid	5	4	5	4	2	045227	411	100	045227	415	92.9
045228	72064	AR	Prairie	N	For profit - Corporation	70	51	72.8571	Medicare and Medicaid	5	3	5	5	5	045228	411	100	045228	415	100
045229	71953	AR	Polk	N	For profit - Corporation	69	32	46.3768	Medicare and Medicaid	4	4	3	2	2	045229	411	100	045229	415	100
045232	71860	AR	Lafayette	N	For profit - Corporation	94	42	44.6809	Medicare and Medicaid	4	4	4	4	3	045232	411	100	045232	415	99.2
045235	71901	AR	Garland	N	For profit - Corporation	105	78	74.2857	Medicare and Medicaid	3	2	3	4	3	045235	411	100	045235	415	100
045236	72040	AR	Prairie	N	For profit - Corporation	98	58	59.1837	Medicare and Medicaid	5	4	5	4	4	045236	411	83.9	045236	415	99.4
045239	71655	AR	Drew	N	For profit - Corporation	80	57	71.25	Medicare and Medicaid	3	3	4	3	2	045239	411	100	045239	415	100
045241	71854	AR	Miller	N	For profit - Corporation	115	109	94.7826	Medicare and Medicaid	5	4	5	2	3	045241	411	100	045241	415	100
045242	72632	AR	Carroll	N	For profit - Corporation	100	57	57	Medicare and Medicaid	5	5	5	4	4	045242	411	96.6	045242	415	100
045243	71901	AR	Garland	N	For profit - Corporation	70	60	85.7143	Medicare and Medicaid	3	2	4	4	4	045243	411	97.1	045243	415	100
045244	71822	AR	Little River	N	Government - County	85	65	76.4706	Medicare and Medicaid	5	4	5	4	3	045244	411	87.4	045244	415	100
045245	72032	AR	Faulkner	N	For profit - Corporation	105	72	68.5714	Medicare and Medicaid	4	3	4	4	4	045245	411	85.1	045245	415	92.3
045246	72126	AR	Perry	N	For profit - Corporation	95	63	66.3158	Medicare and Medicaid	5	5	5	4	4	045246	411	100	045246	415	100
045247	72801	AR	Pope	N	For profit - Corporation	124	104	83.871	Medicare and Medicaid	4	3	4	4	2	045247	411	100	045247	415	99.6
045248	72576	AR	Fulton	N	For profit - Corporation	84	54	64.2857	Medicare and Medicaid	3	2	4	4	4	045248	411	96.3	045248	415	100
045250	72653	AR	Baxter	N	Non profit - Corporation	70	66	94.2857	Medicare and Medicaid	4	2	5	4	4	045250	411	91.3	045250	415	94.6
045254	71901	AR	Garland	N	For profit - Corporation	120	93	77.5	Medicare and Medicaid	3	2	5	3	2	045254	411	98.1	045254	415	100
045256	72150	AR	Grant	N	For profit - Corporation	121	66	54.5455	Medicare and Medicaid	5	5	5	4	3	045256	411	92.1	045256	415	100
045259	72205	AR	Pulaski	N	For profit - Corporation	140	90	64.2857	Medicare and Medicaid	2	1	4	4	2	045259	411	80.8	045259	415	89
045266	71957	AR	Montgomery	N	Government - County	112	92	82.1429	Medicare and Medicaid	5	4	5	3	1	045266	411	88.3	045266	415	100
045267	72904	AR	Sebastian	N	For profit - Corporation	115	93	80.8696	Medicare and Medicaid	3	3	4	2	1	045267	411	99.6	045267	415	98.1
045268	72956	AR	Crawford	N	For profit - Corporation	109	89	81.6514	Medicare and Medicaid	2	2	4	2	1	045268	411	99.6	045268	415	67.3
045269	71667	AR	Lincoln	N	For profit - Corporation	105	83	79.0476	Medicare and Medicaid	5	4	5	4	3	045269	411	100	045269	415	100
045270	72104	AR	Hot Spring	Y	For profit - Corporation	100	68	68	Medicare and Medicaid	5	5	5	4	4	045270	411	84.1	045270	415	90.9
045271	71730	AR	Union	N	For profit - Corporation	180	102	56.6667	Medicare and Medicaid	3	2	4	4	2	045271	411	99.3	045271	415	100
045275	71730	AR	Union	N	For profit - Corporation	122	59	48.3607	Medicare and Medicaid	4	3	3	4	3	045275	411	100	045275	415	95.3
045277	71603	AR	Jefferson	N	For profit - Corporation	103	85	82.5243	Medicare and Medicaid	4	2	5	4	3	045277	411	100	045277	415	99.6
045280	72634	AR	Marion	N	For profit - Corporation	80	64	80	Medicare and Medicaid	4	3	3	4	3	045280	411	98.7	045280	415	100
045284	72455	AR	Randolph	N	For profit - Corporation	97	78	80.4124	Medicare and Medicaid	5	4	5	3	4	045284	411	100	045284	415	100
045287	71832	AR	Sevier	N	For profit - Partnership	131	94	71.7557	Medicare and Medicaid	3	2	2	4	2	045287	411	88.7	045287	415	77.3
045288	72211	AR	Pulaski	N	For profit - Corporation	70	65	92.8571	Medicare and Medicaid	1	1	4	2	1	045288	411	87.8	045288	415	100
045289	72086	AR	Lonoke	N	For profit - Corporation	80	57	71.25	Medicare and Medicaid	2	1	5	4	3	045289	411	99.3	045289	415	98.6
045290	72834	AR	Yell	N	For profit - Corporation	110	102	92.7273	Medicare and Medicaid	4	4	2	4	3	045290	411	94.2	045290	415	100
045295	72616	AR	Carroll	N	For profit - Corporation	114	65	57.0175	Medicare and Medicaid	3	3	4	2	1	045295	411	91.2	045295	415	100
045297	72442	AR	Mississippi	N	For profit - Corporation	70	44	62.8571	Medicare and Medicaid	5	5	5	4	4	045297	411	98.5	045297	415	97.8
045300	72855	AR	Logan	N	For profit - Corporation	140	122	87.1429	Medicare and Medicaid	3	2	5	3	2	045300	411	84.9	045300	415	97.1
045301	72927	AR	Logan	N	For profit - Corporation	120	85	70.8333	Medicare and Medicaid	5	5	4	4	2	045301	411	88.1	045301	415	100
045302	72758	AR	Benton	N	For profit - Corporation	80	71	88.75	Medicare and Medicaid	5	5	5	3	2	045302	411	98.1	045302	415	100
045303	72160	AR	Arkansas	N	For profit - Corporation	120	73	60.8333	Medicare and Medicaid	3	2	3	4	4	045303	411	96.8	045303	415	84.5
045304	72012	AR	White	N	For profit - Corporation	105	77	73.3333	Medicare and Medicaid	5	5	5	4	4	045304	411	93	045304	415	100
045305	72022	AR	Saline	N	For profit - Corporation	116	98	84.4828	Medicare and Medicaid	2	1	5	3	2	045305	411	100	045305	415	98.2
045306	71857	AR	Nevada	N	For profit - Corporation	90	61	67.7778	Medicare and Medicaid	4	2	5	4	3	045306	411	100	045306	415	100
045307	71603	AR	Jefferson	N	Non profit - Corporation	25	8	32	Medicare	2	3	1			045307	411		045307	415
045308	72034	AR	Faulkner	N	For profit - Corporation	131	110	83.9695	Medicare and Medicaid	5	3	5	4	3	045308	411	100	045308	415	100
045311	71603	AR	Jefferson	N	Non profit - Corporation	126	82	65.0794	Medicare and Medicaid	3	2	5	3	1	045311	411	99.6	045311	415	98.7
045312	72447	AR	Craighead	N	For profit - Corporation	86	75	87.2093	Medicare and Medicaid	5	4	5	2	1	045312	411	99.1	045312	415	99.5
045313	72034	AR	Faulkner	N	For profit - Corporation	104	89	85.5769	Medicare and Medicaid	2	1	5	3	2	045313	411	98.7	045313	415	97.8
045314	72086	AR	Lonoke	N	For profit - Corporation	141	70	49.6454	Medicare and Medicaid	2	2	4	2	1	045314	411	97.9	045314	415	77.9
045315	72437	AR	Craighead	N	For profit - Corporation	75	48	64	Medicare and Medicaid	4	2	5	4	4	045315	411	100	045315	415	83.1
045317	72501	AR	Independence	N	Non profit - Corporation	140	136	97.1429	Medicare and Medicaid	2	1	4	4	3	045317	411	99.2	045317	415	99.7
045318	72024	AR	Lonoke	N	For profit - Corporation	90	74	82.2222	Medicare and Medicaid	4	4	4	4	3	045318	411	100	045318	415	100
045321	72401	AR	Craighead	N	For profit - Corporation	152	92	60.5263	Medicare and Medicaid	4	3	5	3	2	045321	411	89.7	045321	415	97.7
045322	72556	AR	Izard	N	For profit - Corporation	86	71	82.5581	Medicare and Medicaid	3	3	4	2	1	045322	411	99.5	045322	415	100
045323	72112	AR	Jackson	N	For profit - Corporation	130	73	56.1538	Medicare and Medicaid	1	2	2	1	1	045323	411	82.2	045323	415	90.5
045326	72956	AR	Crawford	N	For profit - Corporation	115	103	89.5652	Medicare and Medicaid	2	1	5	3	2	045326	411	91.4	045326	415	100
045327	72401	AR	Craighead	N	For profit - Corporation	83	52	62.6506	Medicare and Medicaid	5	4	5	3	2	045327	411	100	045327	415	100
045332	72472	AR	Poinsett	N	For profit - Corporation	77	38	49.3506	Medicare and Medicaid	4	3	2	4	3	045332	411	87.4	045332	415	100
045334	72112	AR	Jackson	N	For profit - Corporation	120	94	78.3333	Medicare and Medicaid	5	3	5	4	4	045334	411	100	045334	415	100
045337	71801	AR	Hempstead	N	For profit - Corporation	128	85	66.4062	Medicare and Medicaid	3	2	4	4	2	045337	411	90.6	045337	415	100
045338	71913	AR	Garland	N	For profit - Corporation	126	109	86.5079	Medicare and Medicaid	4	3	4	4	2	045338	411	76.2	045338	415	100
045339	72823	AR	Pope	N	For profit - Corporation	90	71	78.8889	Medicare and Medicaid	4	3	2	4	2	045339	411	99.5	045339	415	100
045340	72801	AR	Pope	N	For profit - Corporation	100	88	88	Medicare and Medicaid	5	5	4	4	2	045340	411	98.3	045340	415	100
045341	72740	AR	Madison	N	Non profit - Corporation	105	62	59.0476	Medicare and Medicaid	1	1	4	3	2	045341	411	100	045341	415	100
045342	71852	AR	Howard	N	For profit - Corporation	70	54	77.1429	Medicare and Medicaid	5	4	5	4	3	045342	411	93.7	045342	415	100
045343	72205	AR	Pulaski	N	For profit - Corporation	120	111	92.5	Medicare and Medicaid	4	3	5	3	2	045343	411	99.3	045343	415	100
045345	72901	AR	Sebastian	N	For profit - Corporation	117	80	68.3761	Medicare and Medicaid	2	1	3	4	2	045345	411	99.6	045345	415	100
045346	71833	AR	Howard	N	For profit - Corporation	70	44	62.8571	Medicare and Medicaid	3	2	4	4	3	045346	411	100	045346	415	100
045348	71701	AR	Ouachita	N	For profit - Corporation	69	33	47.8261	Medicare and Medicaid	2	1	2	4	2	045348	411	100	045348	415	84.4
045350	71923	AR	Clark	N	For profit - Corporation	100	86	86	Medicare and Medicaid	3	2	3	4	4	045350	411	86.5	045350	415	90.8
045351	72653	AR	Baxter	N	For profit - Corporation	104	69	66.3462	Medicare and Medicaid	3	2	2	4	3	045351	411	88	045351	415	86.2
045352	72513	AR	Sharp	N	For profit - Corporation	100	78	78	Medicare and Medicaid	4	3	3	4	3	045352	411	100	045352	415	100
045353	72650	AR	Searcy	N	Non profit - Corporation	78	66	84.6154	Medicare and Medicaid	4	4	4	4	4	045353	411	91.9	045353	415	97.1
045354	72908	AR	Sebastian	N	For profit - Corporation	102	86	84.3137	Medicare and Medicaid	3	3	4	2	1	045354	411	91.2	045354	415	97.3
045356	72761	AR	Benton	N	For profit - Corporation	125	89	71.2	Medicare and Medicaid	2	1	5	3	1	045356	411	83.5	045356	415	100
045357	72117	AR	Pulaski	N	For profit - Corporation	120	107	89.1667	Medicare and Medicaid	4	4	4	4	3	045357	411	90.8	045357	415	98.2
045358	71953	AR	Polk	N	For profit - Corporation	115	94	81.7391	Medicare and Medicaid	3	3	4	3	3	045358	411	86	045358	415	97.2
045359	72202	AR	Pulaski	N	For profit - Corporation	120	69	57.5	Medicare and Medicaid	3	2	4	4	2	045359	411	87.9	045359	415	46.5
045361	72712	AR	Benton	N	For profit - Corporation	95	58	61.0526	Medicare and Medicaid	2	1	3	4	3	045361	411	97.1	045361	415	53.8
045363	72903	AR	Sebastian	N	For profit - Corporation	140	123	87.8571	Medicare and Medicaid	4	4	3	3	2	045363	411	95.3	045363	415	98.8
045364	72903	AR	Sebastian	N	For profit - Corporation	157	89	56.6879	Medicare and Medicaid	5	5	5	3	2	045364	411	100	045364	415	99.6
045365	72042	AR	Arkansas	N	Non profit - Corporation	60	45	75	Medicare and Medicaid	4	2	5	4	4	045365	411	99.3	045365	415	87.3
045366	72316	AR	Mississippi	N	For profit - Corporation	86	63	73.2558	Medicare and Medicaid	2	1	5	4	3	045366	411	93.2	045366	415	100
045367	72764	AR	Washington	N	For profit - Corporation	70	61	87.1429	Medicare and Medicaid	5	4	5	4	4	045367	411	98.9	045367	415	98.9
045369	72501	AR	Independence	N	For profit - Corporation	110	99	90	Medicare and Medicaid	4	3	4	4	3	045369	411	78.8	045369	415	93.7
045370	72921	AR	Crawford	N	For profit - Corporation	80	60	75	Medicare and Medicaid	5	5	5	2	2	045370	411	96.9	045370	415	100
045371	72764	AR	Washington	N	For profit - Corporation	75	68	90.6667	Medicare and Medicaid	5	4	5	4	3	045371	411	99.4	045371	415	99.5
045372	71602	AR	Jefferson	N	For profit - Corporation	120	88	73.3333	Medicare and Medicaid	4	3	5	2	1	045372	411	99.5	045372	415	100
045373	72712	AR	Benton	N	For profit - Individual	98	89	90.8163	Medicare and Medicaid	4	4	4	4	2	045373	411	97.8	045373	415	97
045374	72118	AR	Pulaski	N	For profit - Corporation	110	92	83.6364	Medicare and Medicaid	4	2	5	4	3	045374	411	100	045374	415	100
045376	72120	AR	Pulaski	N	For profit - Corporation	98	86	87.7551	Medicare and Medicaid	5	5	4	3	1	045376	411	99.5	045376	415	92.8
045377	71665	AR	Cleveland	N	For profit - Corporation	75	72	96	Medicare and Medicaid	2	1	4	4	2	045377	411	99	045377	415	100
045378	72076	AR	Pulaski	N	For profit - Corporation	120	95	79.1667	Medicare and Medicaid	2	2	3	3	2	045378	411	89.3	045378	415	100
045379	71603	AR	Jefferson	N	Non profit - Corporation	177	137	77.4011	Medicare and Medicaid	2	1	3	4	3	045379	411	81.2	045379	415	99.4
045380	72401	AR	Craighead	N	For profit - Corporation	110	98	89.0909	Medicare and Medicaid	5	4	5	3	2	045380	411	96.2	045380	415	99.2
045381	72058	AR	Faulkner	N	For profit - Corporation	87	79	90.8046	Medicare and Medicaid	5	4	5	4	3	045381	411	100	045381	415	100
045382	71801	AR	Hempstead	N	For profit - Corporation	100	69	69	Medicare and Medicaid	3	3	2	2	1	045382	411	100	045382	415	99.5
045383	72958	AR	Scott	N	For profit - Corporation	105	68	64.7619	Medicare and Medicaid	5	4	5	4	3	045383	411	91.2	045383	415	100
045384	72432	AR	Poinsett	N	For profit - Corporation	80	73	91.25	Medicare and Medicaid	5	4	5	3	1	045384	411	98.5	045384	415	96
045385	72114	AR	Pulaski	N	For profit - Corporation	140	115	82.1429	Medicare and Medicaid	2	1	5	1	1	045385	411	9.5	045385	415	9.9
045386	72949	AR	Franklin	N	For profit - Corporation	135	96	71.1111	Medicare and Medicaid	1	1	3	3	1	045386	411	100	045386	415	94.6
045387	72205	AR	Pulaski	N	For profit - Corporation	120	98	81.6667	Medicare and Medicaid	5	5	5	4	2	045387	411	100	045387	415	100
045390	72212	AR	Pulaski	N	Non profit - Corporation	97	80	82.4742	Medicare and Medicaid	3	3	1	4	4	045390	411	93.1	045390	415	100
045391	72365	AR	Poinsett	N	Non profit - Corporation	110	106	96.3636	Medicare and Medicaid	5	5	5	3	2	045391	411	100	045391	415	100
045392	72023	AR	Lonoke	N	For profit - Corporation	109	81	74.3119	Medicare and Medicaid	5	4	5	4	2	045392	411	99	045392	415	97.2
045393	72104	AR	Hot Spring	Y	Non profit - Corporation	95	80	84.2105	Medicare and Medicaid	5	5	5	4	3	045393	411	96.3	045393	415	100
045394	72461	AR	Clay	N	For profit - Corporation	70	46	65.7143	Medicare and Medicaid	3	2	5	3	2	045394	411	100	045394	415	100
045396	71742	AR	Dallas	N	For profit - Corporation	126	68	53.9683	Medicare and Medicaid	5	3	5	4	3	045396	411	89.1	045396	415	99.5
045398	72703	AR	Washington	N	For profit - Corporation	92	75	81.5217	Medicare and Medicaid	5	4	5	3	2	045398	411	99.5	045398	415	100
045399	72015	AR	Saline	N	For profit - Corporation	103	60	58.2524	Medicare and Medicaid	2	1	4	4	3	045399	411	94.6	045399	415	97.1
045400	72205	AR	Pulaski	N	For profit - Corporation	143	96	67.1329	Medicare and Medicaid	1	1	4	3	2	045400	411	94.3	045400	415	96
045401	72519	AR	Izard	N	For profit - Corporation	91	30	32.967	Medicare and Medicaid	2	2	1	4	4	045401	411	98.9	045401	415	100
045402	72715	AR	Benton	N	For profit - Corporation	90	78	86.6667	Medicare and Medicaid	5	4	5	2	1	045402	411	99.4	045402	415	100
045403	71943	AR	Pike	N	For profit - Corporation	80	56	70	Medicare and Medicaid	4	2	5	4	4	045403	411	99.4	045403	415	97.6
045404	71901	AR	Garland	N	Non profit - Corporation	80	48	60	Medicare and Medicaid	3	2	4	4	3	045404	411	100	045404	415	100
045406	72653	AR	Baxter	N	For profit - Corporation	81	47	58.0247	Medicare and Medicaid	4	3	2	4	4	045406	411	93.4	045406	415	100
045407	72762	AR	Washington	N	For profit - Corporation	140	123	87.8571	Medicare and Medicaid	2	1	5	4	3	045407	411	100	045407	415	97.4
045408	72015	AR	Saline	N	For profit - Corporation	120	98	81.6667	Medicare and Medicaid	4	2	5	4	3	045408	411	89.8	045408	415	99.6
045409	72753	AR	Washington	N	For profit - Corporation	70	47	67.1429	Medicare and Medicaid	4	4	4	4	3	045409	411	100	045409	415	100
045410	72801	AR	Pope	N	For profit - Corporation	122	87	71.3115	Medicare and Medicaid	1	1	4	3	1	045410	411	100	045410	415	99.1
045411	71861	AR	Columbia	N	For profit - Corporation	70	50	71.4286	Medicare and Medicaid	5	4	5	4	3	045411	411	86.7	045411	415	100
045412	72364	AR	Crittenden	N	Non profit - Corporation	98	84	85.7143	Medicare and Medicaid	3	2	5	2	1	045412	411	97	045412	415	100
045413	72903	AR	Sebastian	N	Non profit - Corporation	145	120	82.7586	Medicare and Medicaid	5	5	4	4	3	045413	411	96.5	045413	415	100
045414	72031	AR	Van Buren	N	Non profit - Corporation	118	78	66.1017	Medicare and Medicaid	4	3	4	4	3	045414	411	71.6	045414	415	93.4
045415	71958	AR	Pike	N	For profit - Corporation	66	41	62.1212	Medicare and Medicaid	4	3	2	4	3	045415	411	99.2	045415	415	100
045416	71730	AR	Union	N	For profit - Corporation	106	98	92.4528	Medicare and Medicaid	3	3	4	3	2	045416	411	99.6	045416	415	96.9
045417	72703	AR	Washington	N	Government - State	108	62	57.4074	Medicare and Medicaid	2	1	4	5	5	045417	411	100	045417	415	100
045418	72081	AR	White	N	For profit - Corporation	154	97	62.987	Medicare and Medicaid	5	3	5	4	2	045418	411	97.4	045418	415	100
045419	72923	AR	Sebastian	N	For profit - Corporation	122	110	90.1639	Medicare and Medicaid	3	3	4	3	1	045419	411	91	045419	415	78.3
045421	72756	AR	Benton	N	For profit - Corporation	100	83	83	Medicare and Medicaid	5	4	5	3	3	045421	411	99.5	045421	415	100
045422	72113	AR	Pulaski	N	For profit - Corporation	70	66	94.2857	Medicare and Medicaid	5	4	5	4	4	045422	411	85.6	045422	415	98.4
045424	72450	AR	Greene	N	Non profit - Corporation	143	128	89.5105	Medicare and Medicaid	4	3	4	4	3	045424	411	93.3	045424	415	100
045425	72053	AR	Pulaski	N	For profit - Corporation	98	38	38.7755	Medicare and Medicaid	2	1	2	4	2	045425	411	100	045425	415	100
045427	72764	AR	Washington	N	For profit - Corporation	80	73	91.25	Medicare and Medicaid	5	3	5	4	3	045427	411	99.5	045427	415	100
045428	72764	AR	Washington	N	For profit - Corporation	102	96	94.1176	Medicare and Medicaid	3	3	5	1	2	045428	411	97.6	045428	415	100
045430	72021	AR	Monroe	N	For profit - Corporation	116	49	42.2414	Medicare and Medicaid	4	2	5	4	3	045430	411	100	045430	415	100
045431	72223	AR	Pulaski	N	For profit - Corporation	90	76	84.4444	Medicare and Medicaid	1	1	2	3	2	045431	411	98	045431	415	100
045432	72204	AR	Pulaski	N	For profit - Corporation	139	92	66.1871	Medicare and Medicaid	1	1	3	2	1	045432	411	99.6	045432	415	97.5
045433	72422	AR	Clay	N	For profit - Corporation	84	55	65.4762	Medicare and Medicaid	2	2	3	3	2	045433	411	99.3	045433	415	100
045434	72704	AR	Washington	N	For profit - Corporation	109	95	87.156	Medicare and Medicaid	5	5	5	3	2	045434	411	88.6	045434	415	100
045435	72758	AR	Benton	N	For profit - Corporation	140	115	82.1429	Medicare and Medicaid	2	1	3	4	2	045435	411	93.7	045435	415	73.5
045436	72205	AR	Pulaski	N	Non profit - Corporation	78	70	89.7436	Medicare and Medicaid	2	1	5	4	3	045436	411	96.6	045436	415	94.9
045437	71635	AR	Ashley	N	For profit - Corporation	76	68	89.4737	Medicare and Medicaid	4	3	5	3	2	045437	411	97.1	045437	415	98.3
045438	71603	AR	Jefferson	N	For profit - Corporation	80	70	87.5	Medicare and Medicaid	4	2	5	4	3	045438	411	100	045438	415	99
045439	72315	AR	Mississippi	N	For profit - Corporation	70	55	78.5714	Medicare and Medicaid	4	4	2	4	3	045439	411	87.5	045439	415	96.7
045440	72370	AR	Mississippi	N	For profit - Corporation	115	62	53.913	Medicare and Medicaid	5	4	5	4	4	045440	411	97.3	045440	415	97.8
045441	72601	AR	Boone	N	Non profit - Corporation	103	93	90.2913	Medicare and Medicaid	4	3	3	4	3	045441	411	100	045441	415	99.6
045442	72046	AR	Lonoke	N	For profit - Corporation	70	54	77.1429	Medicare and Medicaid	2	1	5	4	3	045442	411	100	045442	415	100
045443	72455	AR	Randolph	N	Government - County	118	114	96.6102	Medicare and Medicaid	5	5	4	3	2	045443	411	96	045443	415	100
045445	71913	AR	Garland	N	For profit - Corporation	84	67	79.7619	Medicare and Medicaid	4	3	4	4	4	045445	411	100	045445	415	100
045446	72206	AR	Pulaski	N	For profit - Corporation	140	69	49.2857	Medicare and Medicaid	5	3	5	4	3	045446	411	100	045446	415	100
045447	72933	AR	Franklin	N	For profit - Corporation	97	94	96.9072	Medicare and Medicaid	3	2	5	3	2	045447	411	100	045447	415	99.2
045448	72853	AR	Yell	N	For profit - Corporation	74	42	56.7568	Medicare and Medicaid	1	1	3	2	1	045448	411	100	045448	415	100
045449	72360	AR	Lee	N	For profit - Corporation	130	58	44.6154	Medicare and Medicaid	4	3	4	4	2	045449	411	99.4	045449	415	99.4
045450	72205	AR	Pulaski	N	For profit - Corporation	154	81	52.5974	Medicare and Medicaid	2	1	2	4	2	045450	411	89.9	045450	415	90.6
045451	72687	AR	Marion	N	For profit - Corporation	96	63	65.625	Medicare and Medicaid	4	3	4	4	3	045451	411	89.7	045451	415	100
045452	72476	AR	Lawrence	N	Non profit - Corporation	179	138	77.095	Medicare and Medicaid	3	3	4	3	2	045452	411	90.7	045452	415	99.2
045453	72023	AR	Lonoke	N	For profit - Corporation	70	63	90	Medicare and Medicaid	5	5	4	4	3	045453	411	92.6	045453	415	86.8
045454	72833	AR	Yell	N	For profit - Corporation	105	80	76.1905	Medicare and Medicaid	5	5	5	4	3	045454	411	93.7	045454	415	100
045455	72223	AR	Pulaski	N	For profit - Individual	120	69	57.5	Medicare and Medicaid						045455	411	82.2	045455	415	83.3
045456	72936	AR	Sebastian	N	For profit - Corporation	110	85	77.2727	Medicare and Medicaid						045456	411	100	045456	415	100
045457	72022	AR	Saline	N	For profit - Partnership	120	5	4.16667	Medicare and Medicaid						045457	411		045457	415
04A158	72404	AR	Craighead	N	Government - County	121	111	91.7355	Medicaid	5	4	5	4	2	04A158	411	99.4	04A158	415	100
04A293	72015	AR	Saline	N	Government - State	290	234	80.6897	Medicaid	4	4	3	4	4	04A293	411	97.7	04A293	415	99.4
04E090	72641	AR	Newton	N	Non profit - Corporation	70	59	84.2857	Medicaid	4	4	2	4	3	04E090	411	82.4	04E090	415	95.8
04E244	72104	AR	Hot Spring	Y	For profit - Corporation	69	48	69.5652	Medicaid	2	1	5	3	1	04E244	411	100	04E244	415	89.2
055001	92373	CA	San Bernardino	Y	For profit - Corporation	79	78	98.7342	Medicare and Medicaid	5	4	5	4	4	055001	411	96.7	055001	415	99.4
055002	91342	CA	Los Angeles	Y	For profit - Partnership	99	83	83.8384	Medicare and Medicaid	4	3	4	4	4	055002	411	87.7	055002	415	82.3
055003	95501	CA	Humboldt	N	For profit - Partnership	99	66	66.6667	Medicare and Medicaid	3	2	4	4	4	055003	411	99.4	055003	415	98.2
055008	92071	CA	San Diego	Y	Government - County	192	191	99.4792	Medicare and Medicaid	5	4	5	5	5	055008	411	93.1	055008	415	99.6
055011	95355	CA	Stanislaus	N	For profit - Corporation	99	78	78.7879	Medicare and Medicaid	3	4	2	1	1	055011	411	94.8	055011	415	98.6
055013	91335	CA	Los Angeles	Y	Non profit - Corporation	166	163	98.1928	Medicare and Medicaid	4	2	5	4	3	055013	411	96.2	055013	415	98.5
055014	94533	CA	Solano	N	For profit - Corporation	99	89	89.899	Medicare and Medicaid	5	3	5	4	5	055014	411	98.4	055014	415	99.5
055016	91767	CA	Los Angeles	Y	Non profit - Corporation	84	59	70.2381	Medicare	4	3	4	5	5	055016	411	99.4	055016	415	100
055017	95062	CA	Santa Cruz	Y	For profit - Corporation	200	122	61	Medicare and Medicaid	1	1	4	3	3	055017	411	95	055017	415	92.1
055022	91320	CA	Ventura	N	Non profit - Corporation	61	59	96.7213	Medicare and Medicaid	5	5	3	4	4	055022	411	96.5	055022	415	100
055028	93635	CA	Merced	Y	For profit - Corporation	59	44	74.5763	Medicare and Medicaid	3	2	3	4	4	055028	411	92.2	055028	415	91.7
055032	90503	CA	Los Angeles	Y	For profit - Corporation	87	71	81.6092	Medicare and Medicaid	2	1	5	3	4	055032	411	65.3	055032	415	88.4
055034	91364	CA	Los Angeles	Y	Non profit - Corporation	195	68	34.8718	Medicare and Medicaid	4	4	4	4	4	055034	411	100	055034	415	100
055036	90011	CA	Los Angeles	Y	For profit - Corporation	59	56	94.9153	Medicare and Medicaid	5	3	5	4	3	055036	411	97.5	055036	415	100
055039	95204	CA	San Joaquin	N	For profit - Corporation	98	95	96.9388	Medicare and Medicaid	5	4	5	4	4	055039	411	100	055039	415	100
055041	90806	CA	Los Angeles	Y	For profit - Corporation	98	79	80.6122	Medicare and Medicaid	3	2	5	3	4	055041	411	53.9	055041	415	68.3
055042	92503	CA	Riverside	Y	For profit - Corporation	99	91	91.9192	Medicare and Medicaid	3	3	3	3	3	055042	411	86.8	055042	415	94.2
055045	90660	CA	Los Angeles	Y	For profit - Individual	154	143	92.8571	Medicare and Medicaid	3	3	5	1	1	055045	411	95.9	055045	415	99.1
055047	93610	CA	Madera	Y	For profit - Corporation	65	54	83.0769	Medicare and Medicaid	5	4	5	2	2	055047	411	94.4	055047	415	98.6
055049	94523	CA	Contra Costa	N	For profit - Partnership	51	42	82.3529	Medicare and Medicaid	5	5	5	5	5	055049	411	100	055049	415	100
055052	90262	CA	Los Angeles	Y	For profit - Corporation	130	110	84.6154	Medicare and Medicaid	3	2	5	3	2	055052	411	98	055052	415	96.3
055056	91775	CA	Los Angeles	Y	For profit - Corporation	75	70	93.3333	Medicare and Medicaid	2	2	4	3	2	055056	411	93.7	055056	415	98.9
055057	94549	CA	Contra Costa	N	For profit - Corporation	52	45	86.5385	Medicare and Medicaid	5	3	5	4	5	055057	411	90.2	055057	415	100
055060	90025	CA	Los Angeles	Y	For profit - Corporation	93	81	87.0968	Medicare and Medicaid	4	2	5	4	3	055060	411	47.5	055060	415	78.6
055064	92021	CA	San Diego	Y	For profit - Corporation	96	91	94.7917	Medicare and Medicaid	4	3	5	3	3	055064	411	91.2	055064	415	100
055066	90015	CA	Los Angeles	Y	Non profit - Corporation	31	5	16.129	Medicare and Medicaid	2	2	4			055066	411		055066	415
055067	92025	CA	San Diego	Y	For profit - Corporation	74	62	83.7838	Medicare and Medicaid	5	5	5	2	4	055067	411	100	055067	415	100
055070	90732	CA	Los Angeles	Y	For profit - Corporation	80	71	88.75	Medicare and Medicaid	4	2	5	4	4	055070	411	98.1	055070	415	93.2
055072	90247	CA	Los Angeles	Y	For profit - Corporation	99	90	90.9091	Medicare and Medicaid	2	1	5	4	3	055072	411	75.5	055072	415	71.4
055074	92118	CA	San Diego	Y	Non profit - Corporation	122	95	77.8689	Medicare and Medicaid	4	3	4	4	4	055074	411	94.4	055074	415	100
055076	92392	CA	San Bernardino	Y	For profit - Corporation	126	112	88.8889	Medicare and Medicaid	2	1	5	3	2	055076	411	96.2	055076	415	99.2
055077	90804	CA	Los Angeles	Y	For profit - Corporation	104	101	97.1154	Medicare and Medicaid	3	2	4	4	3	055077	411	43.9	055077	415	43.9
055078	91942	CA	San Diego	Y	For profit - Partnership	60	53	88.3333	Medicare and Medicaid	4	4	2	4	3	055078	411	89.1	055078	415	82.4
055079	93401	CA	San Luis Obispo	Y	For profit - Corporation	162	125	77.1605	Medicare and Medicaid	5	3	5	4	4	055079	411	95.6	055079	415	98.7
055084	95367	CA	Stanislaus	N	For profit - Individual	99	85	85.8586	Medicare and Medicaid	4	4	4	4	4	055084	411	90.5	055084	415	88.8
055085	94556	CA	Contra Costa	N	For profit - Corporation	49	40	81.6327	Medicare and Medicaid	5	4	5	5	5	055085	411	100	055085	415	100
055092	95991	CA	Sutter	N	For profit - Corporation	59	55	93.2203	Medicare and Medicaid	4	3	5	3	2	055092	411	95.9	055092	415	78
055093	94904	CA	Marin	N	For profit - Corporation	72	44	61.1111	Medicare	4	3	4	4	4	055093	411	82.2	055093	415	82.2
055099	94806	CA	Contra Costa	N	For profit - Corporation	80	76	95	Medicare and Medicaid	5	4	5	4	5	055099	411	96.2	055099	415	100
055104	91733	CA	Los Angeles	Y	For profit - Corporation	81	69	85.1852	Medicare and Medicaid	4	3	4	4	4	055104	411	98.9	055104	415	99.5
055105	91776	CA	Los Angeles	Y	For profit - Corporation	99	90	90.9091	Medicare and Medicaid	2	1	5	3	3	055105	411	99	055105	415	97.1
055107	94577	CA	Alameda	N	For profit - Corporation	39	34	87.1795	Medicare and Medicaid	5	5	4	5	5	055107	411	96.6	055107	415	98.9
055109	95062	CA	Santa Cruz	Y	For profit - Corporation	92	84	91.3043	Medicare and Medicaid	3	2	4	5	5	055109	411	93.7	055109	415	98.5
055111	90029	CA	Los Angeles	Y	For profit - Corporation	99	86	86.8687	Medicare and Medicaid	4	2	5	4	4	055111	411	93.3	055111	415	92.4
055114	91942	CA	San Diego	Y	For profit - Corporation	100	91	91	Medicare and Medicaid	5	5	5	4	5	055114	411	98.4	055114	415	100
055115	90033	CA	Los Angeles	Y	Non profit - Corporation	106	81	76.4151	Medicare and Medicaid	5	4	4	5	5	055115	411	100	055115	415	100
055116	94044	CA	San Mateo	N	For profit - Corporation	59	46	77.9661	Medicare and Medicaid	5	5	5	5	5	055116	411	100	055116	415	100
055119	90035	CA	Los Angeles	Y	For profit - Partnership	49	47	95.9184	Medicare and Medicaid	5	5	5	4	2	055119	411	78.8	055119	415	100
055121	92663	CA	Orange	N	For profit - Corporation	167	108	64.6707	Medicare and Medicaid	2	2	5	1	2	055121	411	95.1	055121	415	97.8
055123	90810	CA	Los Angeles	Y	For profit - Corporation	90	83	92.2222	Medicare and Medicaid	4	3	4	4	4	055123	411	96.4	055123	415	98.2
055126	91766	CA	Los Angeles	Y	For profit - Corporation	102	101	99.0196	Medicare and Medicaid	3	2	5	3	2	055126	411	100	055126	415	100
055129	92313	CA	San Bernardino	Y	For profit - Corporation	59	56	94.9153	Medicare and Medicaid	5	3	5	4	4	055129	411	98.7	055129	415	100
055135	91020	CA	Los Angeles	Y	For profit - Corporation	59	46	77.9661	Medicare and Medicaid	5	3	5	4	4	055135	411	100	055135	415	100
055136	90404	CA	Los Angeles	Y	For profit - Corporation	54	29	53.7037	Medicare	5	5	5	5	5	055136	411	98	055136	415	100
055139	91010	CA	Los Angeles	Y	Non profit - Church related	133	96	72.1805	Medicare and Medicaid	4	2	5	4	3	055139	411	92.8	055139	415	98.9
055141	91732	CA	Los Angeles	Y	For profit - Corporation	148	135	91.2162	Medicare and Medicaid	5	3	5	4	3	055141	411	91.7	055141	415	96.6
055142	91344	CA	Los Angeles	Y	For profit - Corporation	99	89	89.899	Medicare and Medicaid	3	2	5	3	4	055142	411	69.7	055142	415	75.6
055146	91042	CA	Los Angeles	Y	For profit - Corporation	92	79	85.8696	Medicare and Medicaid	2	1	4	4	4	055146	411	93.4	055146	415	96.3
055147	93638	CA	Madera	Y	For profit - Corporation	176	168	95.4545	Medicare and Medicaid	5	4	5	4	3	055147	411	68	055147	415	78
055150	94521	CA	Contra Costa	N	For profit - Corporation	190	168	88.4211	Medicare and Medicaid	2	1	5	3	3	055150	411	100	055150	415	98.7
055153	90640	CA	Los Angeles	Y	For profit - Individual	99	90	90.9091	Medicare and Medicaid	3	2	5	2	2	055153	411	99.5	055153	415	91.1
055155	90404	CA	Los Angeles	Y	For profit - Partnership	72	46	63.8889	Medicare and Medicaid	3	2	4	4	3	055155	411	98.1	055155	415	97.3
055156	94610	CA	Alameda	N	Non profit - Corporation	43	30	69.7674	Medicare	5	4	5	5	5	055156	411	100	055156	415	100
055157	90029	CA	Los Angeles	Y	For profit - Corporation	124	108	87.0968	Medicare and Medicaid	4	2	5	4	3	055157	411	96.9	055157	415	98.8
055160	90035	CA	Los Angeles	Y	For profit - Corporation	59	53	89.8305	Medicare and Medicaid	4	3	5	3	3	055160	411	90.7	055160	415	98.1
055161	90026	CA	Los Angeles	Y	For profit - Corporation	72	48	66.6667	Medicare and Medicaid	4	2	5	4	4	055161	411	99.1	055161	415	100
055162	91754	CA	Los Angeles	Y	For profit - Corporation	89	89	100	Medicare and Medicaid	4	3	5	3	4	055162	411	99.2	055162	415	100
055163	90065	CA	Los Angeles	Y	For profit - Partnership	90	77	85.5556	Medicare and Medicaid	4	2	5	4	4	055163	411	88.1	055163	415	90.3
055167	90037	CA	Los Angeles	Y	For profit - Individual	99	99	100	Medicare and Medicaid	5	4	5	2	1	055167	411	91.8	055167	415	89.4
055168	90606	CA	Los Angeles	Y	For profit - Corporation	59	43	72.8814	Medicare and Medicaid	5	4	5	5	5	055168	411	85.6	055168	415	80
055169	94112	CA	San Francisco	Y	Non profit - Corporation	478	349	73.0126	Medicare and Medicaid	5	4	5	5	5	055169	411	96.8	055169	415	98.7
055170	90660	CA	Los Angeles	Y	For profit - Corporation	99	92	92.9293	Medicare and Medicaid	4	3	5	3	2	055170	411	95.8	055170	415	93.3
055173	95630	CA	Sacramento	Y	For profit - Corporation	99	91	91.9192	Medicare and Medicaid	2	1	4	4	3	055173	411	93.2	055173	415	84.4
055175	94122	CA	San Francisco	Y	For profit - Corporation	68	55	80.8824	Medicare and Medicaid	4	3	5	3	4	055175	411		055175	415
055181	91770	CA	Los Angeles	Y	For profit - Corporation	151	144	95.3642	Medicare and Medicaid	3	3	5	1	1	055181	411	99.5	055181	415	96.9
055182	91945	CA	San Diego	Y	For profit - Corporation	158	133	84.1772	Medicare and Medicaid	2	1	5	4	3	055182	411	86.3	055182	415	91.9
055183	92354	CA	San Bernardino	Y	For profit - Corporation	110	92	83.6364	Medicare and Medicaid	2	1	5	3	2	055183	411	90.7	055183	415	99.6
055185	95350	CA	Stanislaus	N	For profit - Corporation	104	94	90.3846	Medicare and Medicaid	5	5	5	3	2	055185	411	98.4	055185	415	99.2
055187	91706	CA	Los Angeles	Y	For profit - Corporation	97	97	100	Medicare and Medicaid	5	3	5	4	4	055187	411	95.8	055187	415	100
055188	94403	CA	San Mateo	N	Non profit - Corporation	99	88	88.8889	Medicare and Medicaid	5	4	5	4	5	055188	411	97.5	055188	415	98.3
055189	94533	CA	Solano	N	For profit - Corporation	90	68	75.5556	Medicare and Medicaid	3	3	3	4	4	055189	411	78.5	055189	415	92.1
055191	93637	CA	Madera	Y	For profit - Corporation	64	61	95.3125	Medicare and Medicaid	5	5	5	2	3	055191	411	99.3	055191	415	100
055192	91601	CA	Los Angeles	Y	For profit - Corporation	52	44	84.6154	Medicare and Medicaid	4	3	5			055192	411	98	055192	415	92.4
055196	90230	CA	Los Angeles	Y	For profit - Corporation	57	51	89.4737	Medicare and Medicaid	3	2	5			055196	411	100	055196	415	100
055199	93720	CA	Fresno	Y	For profit - Corporation	180	161	89.4444	Medicare and Medicaid	2	1	4	4	4	055199	411	90.9	055199	415	98.1
055201	95207	CA	San Joaquin	N	For profit - Corporation	119	104	87.395	Medicare and Medicaid	3	2	4	4	4	055201	411	88.1	055201	415	94.7
055202	91731	CA	Los Angeles	Y	For profit - Corporation	99	78	78.7879	Medicare and Medicaid	3	2	5	2	1	055202	411	96.5	055202	415	94.7
055203	91803	CA	Los Angeles	Y	For profit - Corporation	99	86	86.8687	Medicare and Medicaid	5	3	5	4	3	055203	411	96.6	055203	415	96.2
055204	93726	CA	Fresno	Y	For profit - Corporation	104	91	87.5	Medicare and Medicaid	4	4	4	4	3	055204	411	64.3	055204	415	97.2
055206	92707	CA	Orange	N	For profit - Partnership	145	115	79.3103	Medicare and Medicaid	2	1	4	4	3	055206	411	93	055206	415	94.3
055208	95503	CA	Humboldt	N	For profit - Partnership	99	80	80.8081	Medicare and Medicaid	3	2	2	5	5	055208	411	97	055208	415	99.5
055210	94022	CA	Santa Clara	N	Non profit - Corporation	30	28	93.3333	Medicare and Medicaid	5	3	5	4	5	055210	411	100	055210	415	98.6
055211	94087	CA	Santa Clara	N	For profit - Corporation	185	165	89.1892	Medicare and Medicaid	4	2	5	5	5	055211	411	92.6	055211	415	92.6
055212	94550	CA	Alameda	N	For profit - Corporation	83	73	87.9518	Medicare and Medicaid	5	4	5	3	3	055212	411	98.1	055212	415	92.8
055213	92376	CA	San Bernardino	Y	For profit - Corporation	177	150	84.7458	Medicare and Medicaid	2	1	5	4	3	055213	411	87.9	055213	415	95.5
055215	94609	CA	Alameda	N	For profit - Corporation	98	90	91.8367	Medicare and Medicaid	5	3	5	4	4	055215	411	98.6	055215	415	95.2
055222	94591	CA	Solano	N	For profit - Corporation	65	54	83.0769	Medicare and Medicaid	2	1	5	4	5	055222	411	100	055222	415	100
055223	92543	CA	Riverside	Y	For profit - Corporation	99	64	64.6465	Medicare and Medicaid	5	3	5	4	4	055223	411	95.7	055223	415	93.5
055237	92627	CA	Orange	N	For profit - Corporation	79	67	84.8101	Medicare and Medicaid	2	1	5	4	5	055237	411	95.2	055237	415	100
055239	94546	CA	Alameda	N	For profit - Corporation	91	70	76.9231	Medicare and Medicaid	4	2	5	4	4	055239	411	94.1	055239	415	100
055240	95076	CA	Santa Cruz	Y	For profit - Corporation	87	77	88.5057	Medicare and Medicaid	4	3	4	4	5	055240	411	95.1	055240	415	86.3
055241	94519	CA	Contra Costa	N	For profit - Corporation	81	70	86.4198	Medicare and Medicaid	5	4	5	4	3	055241	411	99.5	055241	415	96.3
055242	95240	CA	San Joaquin	N	For profit - Corporation	59	52	88.1356	Medicare and Medicaid	5	5	5	5	5	055242	411	100	055242	415	100
055247	91768	CA	Los Angeles	Y	For profit - Corporation	81	75	92.5926	Medicare and Medicaid	3	2	4	4	3	055247	411	95.5	055247	415	97.1
055249	95340	CA	Merced	Y	For profit - Corporation	79	71	89.8734	Medicare and Medicaid	5	5	4	2	2	055249	411	96.7	055249	415	98.9
055252	92868	CA	Orange	N	For profit - Corporation	112	100	89.2857	Medicare and Medicaid	2	1	5	2	2	055252	411	93	055252	415	98.1
055253	90018	CA	Los Angeles	Y	Non profit - Corporation	151	151	100	Medicare and Medicaid	1	1	4	3	1	055253	411	98.6	055253	415	97.6
055255	92879	CA	Riverside	Y	For profit - Corporation	66	89	134.848	Medicare and Medicaid	2	1	4	4	3	055255	411	96.9	055255	415	92.4
055256	93436	CA	Santa Barbara	Y	Government - Hospital district	110	96	87.2727	Medicare and Medicaid	3	2	4	5	5	055256	411	97	055256	415	97.8
055258	93703	CA	Fresno	Y	Non profit - Corporation	106	96	90.566	Medicare and Medicaid	4	5	1	4	4	055258	411	98.3	055258	415	97.9
055259	91010	CA	Los Angeles	Y	For profit - Corporation	82	78	95.122	Medicare and Medicaid	5	3	5	4	3	055259	411	94.2	055259	415	99.1
055261	91711	CA	Los Angeles	Y	For profit - Individual	68	55	80.8824	Medicare and Medicaid	5	3	5	4	4	055261	411	100	055261	415	100
055262	90717	CA	Los Angeles	Y	For profit - Corporation	71	53	74.6479	Medicare and Medicaid	5	4	5	5	5	055262	411	100	055262	415	100
055268	95476	CA	Sonoma	N	For profit - Corporation	83	80	96.3855	Medicare and Medicaid	5	4	5	4	5	055268	411	98.2	055268	415	99.6
055271	95340	CA	Merced	Y	For profit - Corporation	68	63	92.6471	Medicare and Medicaid	5	5	3	3	2	055271	411	52.4	055271	415	84.9
055276	94536	CA	Alameda	N	For profit - Corporation	85	80	94.1176	Medicare and Medicaid	3	2	5	3	4	055276	411	87.2	055276	415	92.8
055280	94115	CA	San Francisco	Y	For profit - Corporation	92	81	88.0435	Medicare and Medicaid	4	3	4	4	5	055280	411	95.3	055280	415	97.7
055282	91768	CA	Los Angeles	Y	For profit - Corporation	59	57	96.6102	Medicare and Medicaid	4	2	5	4	4	055282	411	100	055282	415	99.4
055283	95338	CA	Mariposa	N	Government - Hospital district	16	9	56.25	Medicare and Medicaid	5	5				055283	411		055283	415
055286	92111	CA	San Diego	Y	Government - Federal	98	85	86.7347	Medicare and Medicaid	5	4	5	5	5	055286	411	99.1	055286	415	100
055287	91605	CA	Los Angeles	Y	For profit - Corporation	99	78	78.7879	Medicare and Medicaid	4	2	5	4	3	055287	411	100	055287	415	100
055288	91206	CA	Los Angeles	Y	For profit - Corporation	99	90	90.9091	Medicare and Medicaid	4	2	5	4	3	055288	411	100	055288	415	99.6
055289	95240	CA	San Joaquin	N	For profit - Corporation	87	82	94.2529	Medicare and Medicaid	4	4	4	4	3	055289	411	99.6	055289	415	97.4
055292	94804	CA	Contra Costa	N	For profit - Corporation	84	72	85.7143	Medicare and Medicaid	3	2	4	5	5	055292	411	90.8	055292	415	90.1
055293	91780	CA	Los Angeles	Y	For profit - Corporation	391	373	95.3964	Medicare and Medicaid	4	2	5	4	3	055293	411	95.2	055293	415	94.1
055296	95822	CA	Sacramento	Y	For profit - Corporation	51	44	86.2745	Medicare and Medicaid	5	3	5	5	5	055296	411	96.9	055296	415	95.4
055297	90650	CA	Los Angeles	Y	For profit - Partnership	99	99	100	Medicare and Medicaid	5	3	5	4	3	055297	411	93.5	055297	415	100
055298	92028	CA	San Diego	Y	For profit - Corporation	93	61	65.5914	Medicare and Medicaid	5	5	5	5	5	055298	411	94.9	055298	415	97.8
055299	92354	CA	San Bernardino	Y	For profit - Corporation	83	69	83.1325	Medicare and Medicaid	2	1	5	4	3	055299	411	99.4	055299	415	100
055303	93950	CA	Monterey	Y	Non profit - Other	24	20	83.3333	Medicare	5	3	5	5	5	055303	411	100	055303	415	100
055304	95207	CA	San Joaquin	N	For profit - Corporation	99	91	91.9192	Medicare and Medicaid	4	3	5	2	4	055304	411	88.5	055304	415	89.5
055305	95819	CA	Sacramento	Y	For profit - Corporation	62	54	87.0968	Medicare and Medicaid	4	4	3	4	4	055305	411	77.2	055305	415	79.8
055307	93534	CA	Los Angeles	Y	For profit - Corporation	99	96	96.9697	Medicare and Medicaid	3	2	4	4	3	055307	411	91.4	055307	415	94.5
055308	95624	CA	Sacramento	Y	For profit - Corporation	136	129	94.8529	Medicare and Medicaid	3	2	5	3	3	055308	411	92	055308	415	100
055310	94903	CA	Marin	N	For profit - Corporation	168	143	85.119	Medicare and Medicaid	4	2	5	4	3	055310	411	92.3	055310	415	98.9
055311	93901	CA	Monterey	Y	For profit - Corporation	51	39	76.4706	Medicare and Medicaid	2	1	5	4	5	055311	411	82.4	055311	415	91.2
055315	94040	CA	Santa Clara	N	For profit - Corporation	102	24	23.5294	Medicare and Medicaid	5	4	5			055315	411	100	055315	415	100
055316	94040	CA	Santa Clara	N	For profit - Corporation	138	104	75.3623	Medicare and Medicaid	3	2	4	4	4	055316	411	90.6	055316	415	90.3
055318	95128	CA	Santa Clara	N	For profit - Corporation	253	238	94.0711	Medicare and Medicaid	2	1	3	4	3	055318	411	99.2	055318	415	98.9
055322	92110	CA	San Diego	Y	For profit - Partnership	133	131	98.4962	Medicare and Medicaid	2	1	3	4	4	055322	411	82	055322	415	93.3
055328	92105	CA	San Diego	Y	For profit - Corporation	87	77	88.5057	Medicare and Medicaid	5	3	5	4	5	055328	411	89.9	055328	415	97.2
055329	90813	CA	Los Angeles	Y	For profit - Corporation	52	34	65.3846	Medicare and Medicaid	2	2	4	2	1	055329	411	49.5	055329	415	43.3
055330	92705	CA	Orange	N	For profit - Corporation	99	66	66.6667	Medicare and Medicaid	2	1	5	4	4	055330	411	98.6	055330	415	94.1
055331	94901	CA	Marin	N	For profit - Partnership	54	50	92.5926	Medicare and Medicaid	2	1	4	4	4	055331	411	92.1	055331	415	98.4
055334	95501	CA	Humboldt	N	For profit - Partnership	60	53	88.3333	Medicare and Medicaid	2	1	4	4	5	055334	411	94.1	055334	415	98.5
055335	92056	CA	San Diego	Y	For profit - Corporation	93	89	95.6989	Medicare and Medicaid	5	4	5	3	4	055335	411	97	055335	415	100
055338	94541	CA	Alameda	N	For profit - Corporation	99	85	85.8586	Medicare and Medicaid	5	4	5	4	4	055338	411	98.7	055338	415	100
055341	91105	CA	Los Angeles	Y	For profit - Corporation	75	53	70.6667	Medicare and Medicaid	4	4	4	4	4	055341	411	72.5	055341	415	80.2
055342	91360	CA	Ventura	N	For profit - Corporation	123	92	74.7967	Medicare and Medicaid	2	1	4	4	5	055342	411	92.9	055342	415	98.1
055344	91711	CA	Los Angeles	Y	For profit - Corporation	99	88	88.8889	Medicare and Medicaid	4	3	4	4	3	055344	411	62.8	055344	415	76.7
055350	90066	CA	Los Angeles	Y	For profit - Corporation	91	77	84.6154	Medicare and Medicaid	2	1	4	4	4	055350	411	93.7	055350	415	100
055353	90804	CA	Los Angeles	Y	For profit - Corporation	75	68	90.6667	Medicare and Medicaid	5	3	5	5	5	055353	411	85.2	055353	415	78.7
055354	91910	CA	San Diego	Y	Non profit - Corporation	174	166	95.4023	Medicare and Medicaid	3	2	4	5	5	055354	411	96.4	055354	415	98.9
055356	93950	CA	Monterey	Y	For profit - Corporation	51	45	88.2353	Medicare and Medicaid	5	4	4	5	5	055356	411	96.2	055356	415	98.1
055360	91042	CA	Los Angeles	Y	For profit - Corporation	49	40	81.6327	Medicare and Medicaid	2	2	4	3	2	055360	411	95.2	055360	415	99
055361	92509	CA	Riverside	Y	For profit - Corporation	49	48	97.9592	Medicare and Medicaid	3	3	4	3	1	055361	411	100	055361	415	99.3
055364	90807	CA	Los Angeles	Y	For profit - Corporation	154	134	87.013	Medicare and Medicaid	4	4	4	3	2	055364	411	100	055364	415	100
055367	91016	CA	Los Angeles	Y	For profit - Corporation	95	79	83.1579	Medicare and Medicaid	5	3	5	4	3	055367	411	100	055367	415	97.3
055372	91733	CA	Los Angeles	Y	For profit - Corporation	96	78	81.25	Medicare and Medicaid	4	2	5	4	4	055372	411	100	055372	415	99.5
055374	91786	CA	San Bernardino	Y	For profit - Corporation	206	183	88.835	Medicare and Medicaid	5	3	5	4	3	055374	411	94.9	055374	415	95.4
055376	91007	CA	Los Angeles	Y	For profit - Corporation	99	92	92.9293	Medicare and Medicaid	5	3	5	4	3	055376	411	82.9	055376	415	75.9
055387	90814	CA	Los Angeles	Y	For profit - Corporation	81	70	86.4198	Medicare and Medicaid	5	4	5	5	5	055387	411	89.3	055387	415	96.4
055388	95112	CA	Santa Clara	N	For profit - Corporation	58	58	100	Medicare and Medicaid	5	3	5	4	5	055388	411	100	055388	415	100
055394	91768	CA	Los Angeles	Y	For profit - Corporation	99	93	93.9394	Medicare and Medicaid	5	3	5	4	3	055394	411	83	055394	415	96.5
055401	92543	CA	Riverside	Y	For profit - Corporation	64	52	81.25	Medicare and Medicaid	4	3	5	3	1	055401	411	96.1	055401	415	100
055402	95608	CA	Sacramento	Y	For profit - Corporation	178	151	84.8315	Medicare and Medicaid	4	2	5	4	4	055402	411	96.4	055402	415	98.4
055407	95014	CA	Santa Clara	N	For profit - Corporation	170	166	97.6471	Medicare and Medicaid	4	2	5	4	4	055407	411	94.8	055407	415	100
055408	90706	CA	Los Angeles	Y	For profit - Corporation	59	43	72.8814	Medicare and Medicaid	5	3	5	4	3	055408	411	100	055408	415	99.2
055409	92506	CA	Riverside	Y	For profit - Corporation	162	139	85.8025	Medicare and Medicaid	2	1	4	4	2	055409	411	72.2	055409	415	95.5
055410	93230	CA	Kings	N	For profit - Corporation	133	121	90.9774	Medicare and Medicaid	3	3	3	3	1	055410	411	100	055410	415	98.6
055412	95688	CA	Solano	N	For profit - Corporation	87	66	75.8621	Medicare and Medicaid	4	2	5	5	5	055412	411	99.3	055412	415	97.3
055417	95816	CA	Sacramento	Y	For profit - Corporation	42	33	78.5714	Medicare and Medicaid	5	4	5	4	4	055417	411	100	055417	415	100
055423	93725	CA	Fresno	Y	For profit - Corporation	59	52	88.1356	Medicare and Medicaid	4	2	5	4	3	055423	411	69.7	055423	415	95.5
055430	90603	CA	Los Angeles	Y	For profit - Corporation	160	138	86.25	Medicare and Medicaid	4	3	5	3	3	055430	411	72	055430	415	99.4
055434	94541	CA	Alameda	N	For profit - Corporation	75	70	93.3333	Medicare and Medicaid	5	4	5	4	4	055434	411	95.6	055434	415	97.5
055435	95070	CA	Santa Clara	N	Non profit - Corporation	85	68	80	Medicare and Medicaid	5	5	5	5	5	055435	411	95.5	055435	415	99
055438	95695	CA	Yolo	N	For profit - Corporation	140	127	90.7143	Medicare and Medicaid	4	3	3	4	3	055438	411	96.7	055438	415	95.8
055441	91775	CA	Los Angeles	Y	For profit - Individual	98	95	96.9388	Medicare and Medicaid	4	2	5	4	3	055441	411	87.2	055441	415	98.1
055443	91307	CA	Los Angeles	Y	For profit - Corporation	128	95	74.2188	Medicare and Medicaid	3	2	3	4	2	055443	411	92.1	055443	415	97.8
055446	95603	CA	Placer	N	For profit - Corporation	84	76	90.4762	Medicare and Medicaid	5	4	4	5	5	055446	411	96.2	055446	415	99.4
055448	93618	CA	Tulare	N	For profit - Corporation	97	90	92.7835	Medicare and Medicaid	5	3	5	4	4	055448	411	93.9	055448	415	99.6
055449	91723	CA	Los Angeles	Y	For profit - Corporation	99	93	93.9394	Medicare and Medicaid	3	2	2	4	5	055449	411	90.5	055449	415	69.8
055454	93625	CA	Fresno	Y	For profit - Corporation	49	46	93.8776	Medicare and Medicaid	4	3	5	2	4	055454	411	91.9	055454	415	99.1
055457	90650	CA	Los Angeles	Y	For profit - Corporation	86	78	90.6977	Medicare and Medicaid	4	3	4	4	3	055457	411	98.6	055457	415	99.1
055459	92802	CA	Orange	N	For profit - Corporation	99	79	79.798	Medicare and Medicaid	4	2	5	4	3	055459	411	97.7	055459	415	85.7
055461	90006	CA	Los Angeles	Y	For profit - Corporation	66	63	95.4545	Medicare and Medicaid	2	1	5	2	3	055461	411	100	055461	415	22.4
055462	95023	CA	San Benito	N	Government - Hospital district	119	100	84.0336	Medicare and Medicaid	4	3	3	4	5	055462	411	98.8	055462	415	100
055464	91107	CA	Los Angeles	Y	For profit - Corporation	50	48	96	Medicare and Medicaid	5	4	5	4	3	055464	411	95.7	055464	415	99.3
055466	94028	CA	San Mateo	N	Non profit - Corporation	43	28	65.1163	Medicare	5	4	5	5	5	055466	411	98.4	055466	415	95.1
055473	90025	CA	Los Angeles	Y	For profit - Corporation	116	106	91.3793	Medicare and Medicaid	3	2	4	4	3	055473	411	78.7	055473	415	88
055474	92504	CA	Riverside	Y	For profit - Corporation	104	104	100	Medicare and Medicaid	3	2	3	4	3	055474	411	100	055474	415	100
055475	95380	CA	Stanislaus	N	For profit - Corporation	99	89	89.899	Medicare and Medicaid	4	4	3	4	3	055475	411	93	055475	415	100
055476	95472	CA	Sonoma	N	For profit - Corporation	50	46	92	Medicare and Medicaid	3	2	4	4	5	055476	411	96.6	055476	415	100
055480	91105	CA	Los Angeles	Y	For profit - Corporation	82	46	56.0976	Medicare and Medicaid	5	3	5	5	5	055480	411	100	055480	415	100
055481	95242	CA	San Joaquin	N	For profit - Corporation	150	139	92.6667	Medicare and Medicaid	4	2	5	4	4	055481	411	94.5	055481	415	97.7
055488	91941	CA	San Diego	Y	For profit - Partnership	94	86	91.4894	Medicare and Medicaid	4	4	4	3	4	055488	411	97.7	055488	415	100
055489	96080	CA	Tehama	N	For profit - Corporation	55	53	96.3636	Medicare and Medicaid	2	1	4	4	4	055489	411	100	055489	415	98.6
055491	95661	CA	Placer	N	For profit - Corporation	67	65	97.0149	Medicare and Medicaid	5	4	5	5	5	055491	411	97.9	055491	415	100
055493	95816	CA	Sacramento	Y	Non profit - Corporation	100	83	83	Medicare and Medicaid	5	4	4	5	5	055493	411	100	055493	415	100
055494	95969	CA	Butte	N	For profit - Corporation	126	90	71.4286	Medicare and Medicaid	2	1	4	4	4	055494	411	94	055494	415	97.3
055497	95667	CA	El Dorado	N	For profit - Corporation	99	87	87.8788	Medicare and Medicaid	5	4	5	4	3	055497	411	100	055497	415	100
055499	95453	CA	Lake	N	For profit - Corporation	90	78	86.6667	Medicare and Medicaid	2	1	5	4	4	055499	411	90.4	055499	415	89
055500	92025	CA	San Diego	Y	For profit - Corporation	59	58	98.3051	Medicare and Medicaid	2	1	5	3	4	055500	411	93.1	055500	415	100
055504	90034	CA	Los Angeles	Y	For profit - Partnership	87	77	88.5057	Medicare and Medicaid	3	2	5	2	3	055504	411	79.8	055504	415	89.3
055505	92105	CA	San Diego	Y	For profit - Corporation	53	50	94.3396	Medicare and Medicaid	5	5	5	5	5	055505	411	51.7	055505	415	80.9
055507	95608	CA	Sacramento	Y	For profit - Corporation	126	72	57.1429	Medicare and Medicaid	2	1	5	4	5	055507	411	69.9	055507	415	60.2
055508	92105	CA	San Diego	Y	For profit - Partnership	128	120	93.75	Medicare and Medicaid	2	1	4	4	4	055508	411	85.7	055508	415	99.2
055510	96001	CA	Shasta	N	For profit - Corporation	89	71	79.7753	Medicare and Medicaid	2	1	4	4	4	055510	411	97	055510	415	99.5
055512	95945	CA	Nevada	N	For profit - Corporation	59	51	86.4407	Medicare and Medicaid	4	2	5	4	5	055512	411	91.3	055512	415	97.3
055516	95926	CA	Butte	N	For profit - Corporation	76	65	85.5263	Medicare and Medicaid	3	2	5	3	4	055516	411	100	055516	415	98.9
055517	95030	CA	Santa Clara	N	For profit - Corporation	65	47	72.3077	Medicare and Medicaid	4	2	5	5	5	055517	411	96	055517	415	96.8
055518	92663	CA	Orange	N	For profit - Corporation	59	46	77.9661	Medicare and Medicaid	5	3	5	4	3	055518	411		055518	415
055519	90242	CA	Los Angeles	Y	For profit - Corporation	99	87	87.8788	Medicare and Medicaid	3	2	5	3	4	055519	411	87.1	055519	415	74.8
055523	91206	CA	Los Angeles	Y	For profit - Corporation	136	119	87.5	Medicare and Medicaid	2	1	5	1	1	055523	411	99.1	055523	415	99.7
055525	90016	CA	Los Angeles	Y	For profit - Corporation	55	50	90.9091	Medicare and Medicaid	3	2	5	2	1	055525	411	93.5	055525	415	89.9
055526	90301	CA	Los Angeles	Y	For profit - Corporation	99	86	86.8687	Medicare and Medicaid	2	1	5	4	3	055526	411	53.8	055526	415	89.6
055527	90732	CA	Los Angeles	Y	For profit - Corporation	99	82	82.8283	Medicare and Medicaid	3	2	4	4	4	055527	411	89.5	055527	415	91.3
055531	90505	CA	Los Angeles	Y	For profit - Corporation	110	104	94.5455	Medicare and Medicaid	1	2	4	1	2	055531	411	100	055531	415	100
055534	94506	CA	Contra Costa	N	Non profit - Corporation	60	60	100	Medicare and Medicaid	5	4	5	4	4	055534	411	97.4	055534	415	93.4
055538	90057	CA	Los Angeles	Y	For profit - Corporation	56	52	92.8571	Medicare and Medicaid	2	1	5	4	4	055538	411	98.6	055538	415	98.6
055539	90701	CA	Los Angeles	Y	Non profit - Corporation	66	65	98.4848	Medicare and Medicaid	5	4	5	4	3	055539	411	99.4	055539	415	99.4
055540	90404	CA	Los Angeles	Y	For profit - Corporation	59	44	74.5763	Medicare and Medicaid	3	2	4	5	5	055540	411	55.3	055540	415	68.7
055541	91010	CA	Los Angeles	Y	For profit - Corporation	58	54	93.1034	Medicare and Medicaid	1	1	4	3	2	055541	411	100	055541	415	100
055542	92504	CA	Riverside	Y	For profit - Corporation	40	36	90	Medicare and Medicaid	3	2	4	5	5	055542	411	100	055542	415	100
055544	91722	CA	Los Angeles	Y	For profit - Corporation	59	55	93.2203	Medicare and Medicaid	4	3	5	3	1	055544	411	97.4	055544	415	94.8
055548	91107	CA	Los Angeles	Y	For profit - Corporation	99	82	82.8283	Medicare and Medicaid	4	2	5	4	2	055548	411	89.3	055548	415	97.1
055551	93257	CA	Tulare	N	For profit - Corporation	99	84	84.8485	Medicare and Medicaid	3	2	5	2	1	055551	411	100	055551	415	100
055557	92399	CA	San Bernardino	Y	For profit - Partnership	59	55	93.2203	Medicare and Medicaid	1	1	4	2	1	055557	411	99.2	055557	415	96.3
055559	90503	CA	Los Angeles	Y	For profit - Corporation	80	73	91.25	Medicare and Medicaid	2	2	4	3	3	055559	411	83.8	055559	415	90.7
055562	94536	CA	Alameda	N	For profit - Corporation	73	62	84.9315	Medicare and Medicaid	4	4	4	4	4	055562	411	91.6	055562	415	100
055563	93458	CA	Santa Barbara	Y	For profit - Corporation	55	51	92.7273	Medicare and Medicaid	5	4	5	4	4	055563	411	93.8	055563	415	100
055565	92404	CA	San Bernardino	Y	For profit - Corporation	166	140	84.3373	Medicare and Medicaid	2	1	5	4	3	055565	411	97.9	055565	415	96.1
055566	93003	CA	Ventura	N	For profit - Corporation	93	56	60.2151	Medicare	4	3	4	4	3	055566	411	98.4	055566	415	99.2
055568	93257	CA	Tulare	N	For profit - Corporation	139	121	87.0504	Medicare and Medicaid	3	2	3	4	3	055568	411	99.7	055568	415	99.7
055570	92835	CA	Orange	N	For profit - Corporation	59	54	91.5254	Medicare and Medicaid	5	3	5	4	5	055570	411	97.2	055570	415	100
055571	90620	CA	Orange	N	For profit - Partnership	143	133	93.007	Medicare and Medicaid	3	2	4	4	3	055571	411	91.3	055571	415	99.1
055573	93631	CA	Fresno	Y	For profit - Corporation	86	86	100	Medicare and Medicaid	5	4	5	3	4	055573	411	97.7	055573	415	99.1
055575	92843	CA	Orange	N	For profit - Corporation	99	96	96.9697	Medicare and Medicaid	5	4	5	4	4	055575	411	91	055575	415	99.1
055581	92509	CA	Riverside	Y	For profit - Corporation	143	120	83.9161	Medicare and Medicaid	5	3	5	4	3	055581	411	99.1	055581	415	93.1
055585	92624	CA	Orange	N	For profit - Corporation	93	71	76.3441	Medicare and Medicaid	2	1	5	4	4	055585	411	91.8	055585	415	99.4
055597	93033	CA	Ventura	N	For profit - Corporation	98	76	77.551	Medicare and Medicaid	5	4	5	5	5	055597	411	96.8	055597	415	98.6
055598	92582	CA	Riverside	Y	For profit - Corporation	44	37	84.0909	Medicare and Medicaid	3	3	1	4	3	055598	411	98.8	055598	415	100
055601	93304	CA	Kern	N	For profit - Corporation	99	96	96.9697	Medicare and Medicaid	2	1	3	4	4	055601	411	94.1	055601	415	89.3
055604	93292	CA	Tulare	N	For profit - Corporation	176	164	93.1818	Medicare and Medicaid	4	3	5	3	1	055604	411	80.2	055604	415	90.9
055608	90302	CA	Los Angeles	Y	For profit - Corporation	69	56	81.1594	Medicare and Medicaid	5	3	5	4	3	055608	411	100	055608	415	99.3
055612	95966	CA	Butte	N	For profit - Corporation	50	48	96	Medicare and Medicaid	2	1	5	3	2	055612	411	100	055612	415	94.6
055617	91103	CA	Los Angeles	Y	For profit - Corporation	71	52	73.2394	Medicare and Medicaid	3	2	4	4	3	055617	411	100	055617	415	99.3
055619	91764	CA	San Bernardino	Y	For profit - Corporation	216	179	82.8704	Medicare and Medicaid	2	1	5	2	2	055619	411	99.8	055619	415	99.8
055622	90631	CA	Orange	N	For profit - Corporation	86	72	83.7209	Medicare and Medicaid	4	2	5	4	3	055622	411	100	055622	415	100
055626	93721	CA	Fresno	Y	For profit - Corporation	155	154	99.3548	Medicare and Medicaid	5	4	4	5	5	055626	411	70.7	055626	415	89
055632	91942	CA	San Diego	Y	For profit - Corporation	90	78	86.6667	Medicare and Medicaid	5	4	5	3	4	055632	411	91.6	055632	415	97.6
055635	95382	CA	Stanislaus	N	Non profit - Church related	145	129	88.9655	Medicare and Medicaid	5	3	5	4	4	055635	411	92.8	055635	415	98.5
055640	95945	CA	Nevada	N	For profit - Corporation	86	82	95.3488	Medicare and Medicaid	5	4	5	2	1	055640	411	100	055640	415	100
055645	95050	CA	Santa Clara	N	For profit - Corporation	133	110	82.7068	Medicare and Medicaid	4	2	5	4	4	055645	411	78.7	055645	415	89.9
055646	94301	CA	Santa Clara	N	For profit - Corporation	66	58	87.8788	Medicare and Medicaid	4	3	5	3	5	055646	411	85.7	055646	415	95.2
055649	93274	CA	Tulare	N	For profit - Corporation	97	79	81.4433	Medicare and Medicaid	4	3	5	3	2	055649	411	85.4	055649	415	85.8
055650	92374	CA	San Bernardino	Y	For profit - Corporation	80	71	88.75	Medicare and Medicaid	4	3	3	4	4	055650	411	96.6	055650	415	97.1
055653	92707	CA	Orange	N	For profit - Corporation	255	243	95.2941	Medicare and Medicaid	4	2	5	4	3	055653	411	87.3	055653	415	93.9
055656	95926	CA	Butte	N	For profit - Corporation	99	73	73.7374	Medicare and Medicaid	3	4	3	1	1	055656	411	96.9	055656	415	95.4
055658	93727	CA	Fresno	Y	Non profit - Corporation	50	50	100	Medicare and Medicaid	5	4	5	4	3	055658	411	100	055658	415	100
055662	95366	CA	San Joaquin	N	Non profit - Corporation	92	82	89.1304	Medicare and Medicaid	5	5	5	4	3	055662	411	100	055662	415	100
055664	90042	CA	Los Angeles	Y	For profit - Individual	107	87	81.3084	Medicare and Medicaid	5	4	5	3	3	055664	411	98.3	055664	415	99.1
055670	91204	CA	Los Angeles	Y	For profit - Corporation	78	73	93.5897	Medicare and Medicaid	4	2	5	5	5	055670	411	100	055670	415	98
055671	92805	CA	Orange	N	For profit - Corporation	41	32	78.0488	Medicare and Medicaid	2	1	4	4	3	055671	411	81.8	055671	415	94.6
055674	90620	CA	Orange	N	For profit - Corporation	99	90	90.9091	Medicare and Medicaid	3	2	5	2	2	055674	411	100	055674	415	100
055677	94565	CA	Contra Costa	N	For profit - Corporation	49	48	97.9592	Medicare and Medicaid	5	5	5	4	3	055677	411	100	055677	415	99.3
055681	95618	CA	Yolo	N	For profit - Corporation	132	112	84.8485	Medicare and Medicaid	3	2	5	2	2	055681	411	94.5	055681	415	96.9
055684	93105	CA	Santa Barbara	Y	For profit - Corporation	68	52	76.4706	Medicare and Medicaid	5	4	5	4	3	055684	411	100	055684	415	100
055685	91977	CA	San Diego	Y	For profit - Partnership	75	70	93.3333	Medicare and Medicaid	4	2	5	4	3	055685	411	79.8	055685	415	97.7
055689	92832	CA	Orange	N	For profit - Corporation	99	86	86.8687	Medicare and Medicaid	4	2	5	4	3	055689	411	99	055689	415	90.7
055693	91764	CA	San Bernardino	Y	For profit - Corporation	59	54	91.5254	Medicare and Medicaid	5	3	5	4	3	055693	411	97.8	055693	415	96.4
055697	90023	CA	Los Angeles	Y	For profit - Individual	99	91	91.9192	Medicare and Medicaid	4	4	3	3	3	055697	411	92.9	055697	415	80.9
055698	92123	CA	San Diego	Y	For profit - Partnership	99	97	97.9798	Medicare and Medicaid	4	3	5	3	3	055698	411	91.5	055698	415	96.7
055704	90017	CA	Los Angeles	Y	For profit - Corporation	49	46	93.8776	Medicare and Medicaid	5	4	5	2	1	055704	411	98.4	055704	415	96.9
055706	90606	CA	Los Angeles	Y	For profit - Corporation	162	135	83.3333	Medicare and Medicaid	4	2	5	5	5	055706	411	80.2	055706	415	99.7
055707	91762	CA	San Bernardino	Y	For profit - Corporation	59	50	84.7458	Medicare and Medicaid	5	5	5	4	3	055707	411	97.9	055707	415	98.6
055708	92404	CA	San Bernardino	Y	For profit - Corporation	119	101	84.8739	Medicare	1	1	1	4	3	055708	411	97.1	055708	415	90.6
055710	90046	CA	Los Angeles	Y	For profit - Partnership	81	71	87.6543	Medicare and Medicaid	2	2	4	3	3	055710	411	66.9	055710	415	59.4
055711	90404	CA	Los Angeles	Y	For profit - Corporation	59	47	79.661	Medicare and Medicaid	5	3	5	4	4	055711	411	97.3	055711	415	100
055715	94704	CA	Alameda	N	For profit - Corporation	60	58	96.6667	Medicare and Medicaid	4	3	4	4	4	055715	411	89.6	055715	415	81.3
055718	91763	CA	San Bernardino	Y	For profit - Corporation	59	49	83.0508	Medicare and Medicaid	4	3	4	4	4	055718	411	100	055718	415	100
055719	93003	CA	Ventura	N	For profit - Corporation	71	62	87.3239	Medicare and Medicaid	5	3	5	4	4	055719	411	96.4	055719	415	87.6
055728	91321	CA	Los Angeles	Y	For profit - Individual	99	84	84.8485	Medicare and Medicaid	2	1	5	3	2	055728	411	95.9	055728	415	94.5
055733	93105	CA	Santa Barbara	Y	Non profit - Corporation	80	60	75	Medicare and Medicaid	4	4	4	4	4	055733	411	92.2	055733	415	87.5
055734	95482	CA	Mendocino	N	For profit - Corporation	57	37	64.9123	Medicare and Medicaid	4	2	5	5	5	055734	411	75.8	055734	415	60.2
055735	95207	CA	San Joaquin	N	For profit - Corporation	128	118	92.1875	Medicare and Medicaid	4	3	2	4	5	055735	411	73	055735	415	84.4
055737	90638	CA	Los Angeles	Y	For profit - Corporation	142	98	69.0141	Medicare and Medicaid	2	1	5	3	2	055737	411	75.8	055737	415	99.2
055739	93901	CA	Monterey	Y	For profit - Corporation	99	98	98.9899	Medicare and Medicaid	3	3	4	3	3	055739	411	99.1	055739	415	88.3
055742	92805	CA	Orange	N	For profit - Corporation	99	83	83.8384	Medicare and Medicaid	2	1	5	3	2	055742	411	92.6	055742	415	99.1
055744	90806	CA	Los Angeles	Y	For profit - Corporation	104	85	81.7308	Medicare and Medicaid	5	3	5	4	3	055744	411	57	055744	415	81.7
055748	90405	CA	Los Angeles	Y	For profit - Corporation	44	35	79.5455	Medicare and Medicaid	5	4	5	4	2	055748	411	100	055748	415	100
055750	95129	CA	Santa Clara	N	For profit - Corporation	258	248	96.124	Medicare and Medicaid	2	1	5	5	5	055750	411	99.3	055750	415	97.2
055753	90016	CA	Los Angeles	Y	For profit - Corporation	198	180	90.9091	Medicare and Medicaid	2	1	4	4	3	055753	411	92.1	055753	415	77.5
055755	90048	CA	Los Angeles	Y	For profit - Corporation	86	76	88.3721	Medicare and Medicaid	5	4	5	2	2	055755	411	79.7	055755	415	92.7
055756	95425	CA	Sonoma	N	For profit - Corporation	72	58	80.5556	Medicare and Medicaid	4	3	5	3	5	055756	411	99.3	055756	415	97.4
055758	90650	CA	Los Angeles	Y	For profit - Corporation	59	50	84.7458	Medicare and Medicaid	2	1	5	4	3	055758	411	98	055758	415	98
055760	91801	CA	Los Angeles	Y	For profit - Corporation	97	92	94.8454	Medicare and Medicaid	3	2	5	3	3	055760	411	94.8	055760	415	100
055761	92024	CA	San Diego	Y	For profit - Corporation	99	82	82.8283	Medicare and Medicaid	5	3	5	4	4	055761	411	99.5	055761	415	100
055764	90602	CA	Los Angeles	Y	For profit - Corporation	105	99	94.2857	Medicare and Medicaid	4	2	5	4	4	055764	411	85.6	055764	415	74
055775	94563	CA	Contra Costa	N	For profit - Corporation	47	38	80.8511	Medicare and Medicaid	4	3	4	4	4	055775	411	95.2	055775	415	100
055776	95602	CA	Placer	N	For profit - Individual	205	157	76.5854	Medicare and Medicaid	2	1	4	4	3	055776	411	98.4	055776	415	98.9
055795	92105	CA	San Diego	Y	For profit - Corporation	99	95	95.9596	Medicare and Medicaid	3	2	4	4	3	055795	411	81.3	055795	415	90
055797	95020	CA	Santa Clara	N	For profit - Corporation	134	125	93.2836	Medicare and Medicaid	3	2	5	2	3	055797	411	98.4	055797	415	97.8
055798	95030	CA	Santa Clara	N	For profit - Corporation	148	142	95.9459	Medicare and Medicaid	5	4	5	5	5	055798	411	90.8	055798	415	99.2
055799	93654	CA	Fresno	Y	For profit - Corporation	56	53	94.6429	Medicare and Medicaid	5	4	5	3	4	055799	411	95.2	055799	415	96.1
055800	95030	CA	Santa Clara	N	For profit - Corporation	73	53	72.6027	Medicare and Medicaid	5	4	5	5	5	055800	411	88.6	055800	415	100
055806	92020	CA	San Diego	Y	For profit - Corporation	151	134	88.7417	Medicare and Medicaid	5	4	5	4	3	055806	411	97.3	055806	415	99.7
055807	96094	CA	Siskiyou	N	For profit - Corporation	59	50	84.7458	Medicare and Medicaid	1	1	1	4	2	055807	411	95.1	055807	415	74.6
055809	94541	CA	Alameda	N	For profit - Limited Liability company	30	29	96.6667	Medicare and Medicaid	5	4	5	4	4	055809	411	95	055809	415	90
055816	92840	CA	Orange	N	For profit - Corporation	99	91	91.9192	Medicare and Medicaid	5	4	5	4	3	055816	411	91.1	055816	415	79.5
055817	91010	CA	Los Angeles	Y	For profit - Corporation	69	64	92.7536	Medicare and Medicaid	5	3	5	4	3	055817	411	95.8	055817	415	97
055818	91803	CA	Los Angeles	Y	For profit - Corporation	43	41	95.3488	Medicare and Medicaid	4	2	5	4	3	055818	411	100	055818	415	100
055826	93454	CA	Santa Barbara	Y	For profit - Corporation	59	53	89.8305	Medicare and Medicaid	5	4	5	3	2	055826	411		055826	415
055830	93454	CA	Santa Barbara	Y	For profit - Partnership	81	56	69.1358	Medicare and Medicaid	5	3	5	4	5	055830	411	100	055830	415	100
055833	95204	CA	San Joaquin	N	For profit - Corporation	116	80	68.9655	Medicare and Medicaid	2	1	4	4	3	055833	411	95.5	055833	415	86.7
055839	95360	CA	Stanislaus	N	For profit - Corporation	19	59	310.526	Medicare and Medicaid	5	5	4	4	3	055839	411	100	055839	415	100
055845	91205	CA	Los Angeles	Y	For profit - Corporation	125	102	81.6	Medicare and Medicaid	2	1	5	4	4	055845	411	96.4	055845	415	84.3
055846	93710	CA	Fresno	Y	Non profit - Corporation	79	70	88.6076	Medicare and Medicaid	5	5	4	4	4	055846	411	89.5	055846	415	96.2
055848	94115	CA	San Francisco	Y	For profit - Corporation	90	90	100	Medicare and Medicaid	5	4	5	3	4	055848	411	97.8	055848	415	99.3
055849	95350	CA	Stanislaus	N	For profit - Partnership	99	86	86.8687	Medicare and Medicaid	5	4	5	2	1	055849	411	87.1	055849	415	87.7
055850	94903	CA	Marin	N	For profit - Corporation	101	90	89.1089	Medicare and Medicaid	2	1	5	3	4	055850	411	97.8	055850	415	98.2
055853	95482	CA	Mendocino	N	For profit - Corporation	68	58	85.2941	Medicare and Medicaid	2	1	5	4	4	055853	411	90.7	055853	415	96.9
055854	95405	CA	Sonoma	N	For profit - Corporation	99	93	93.9394	Medicare and Medicaid	5	4	5	3	4	055854	411	97.7	055854	415	97.7
055855	95825	CA	Sacramento	Y	For profit - Corporation	177	123	69.4915	Medicare and Medicaid	3	2	4	5	5	055855	411	84.4	055855	415	96.8
055856	91040	CA	Los Angeles	Y	For profit - Corporation	50	49	98	Medicare and Medicaid	4	3	5	2	1	055856	411	97.8	055856	415	100
055858	95632	CA	Sacramento	Y	For profit - Corporation	99	81	81.8182	Medicare and Medicaid	3	3	3	2	3	055858	411	95.3	055858	415	94.9
055861	93023	CA	Ventura	N	For profit - Corporation	74	70	94.5946	Medicare and Medicaid	3	2	5	3	2	055861	411	98.4	055861	415	43.6
055862	91103	CA	Los Angeles	Y	For profit - Corporation	99	89	89.899	Medicare and Medicaid	3	2	2	4	4	055862	411	99.1	055862	415	91.8
055866	95124	CA	Santa Clara	N	For profit - Corporation	76	53	69.7368	Medicare and Medicaid	4	3	4	4	5	055866	411	82.8	055866	415	96.7
055869	95350	CA	Stanislaus	N	For profit - Corporation	70	58	82.8571	Medicare and Medicaid	3	3	2	3	4	055869	411	99.3	055869	415	99.3
055870	90019	CA	Los Angeles	Y	For profit - Partnership	99	88	88.8889	Medicare and Medicaid	2	1	4	4	4	055870	411	93.6	055870	415	82.5
055871	93906	CA	Monterey	Y	For profit - Corporation	80	78	97.5	Medicare and Medicaid	5	4	5	4	5	055871	411	94.9	055871	415	99.5
055872	92335	CA	San Bernardino	Y	For profit - Corporation	99	90	90.9091	Medicare and Medicaid	4	4	4	4	3	055872	411	92	055872	415	98.1
055873	91942	CA	San Diego	Y	For profit - Partnership	119	114	95.7983	Medicare and Medicaid	4	3	4	4	4	055873	411	95.9	055873	415	98.6
055874	94545	CA	Alameda	N	For profit - Corporation	99	95	95.9596	Medicare and Medicaid	5	4	5	4	3	055874	411	94.5	055874	415	95.8
055876	94621	CA	Alameda	N	For profit - Corporation	82	69	84.1463	Medicare and Medicaid	4	2	5	4	5	055876	411	97.9	055876	415	99
055884	95117	CA	Santa Clara	N	For profit - Corporation	130	117	90	Medicare and Medicaid	4	2	5	4	4	055884	411	99.1	055884	415	99.7
055885	94536	CA	Alameda	N	For profit - Corporation	126	114	90.4762	Medicare and Medicaid	5	3	5	4	4	055885	411	91.2	055885	415	80.3
055886	95661	CA	Placer	N	For profit - Corporation	210	163	77.619	Medicare and Medicaid	5	3	5	4	3	055886	411	83.9	055886	415	98.7
055887	95691	CA	Yolo	N	For profit - Corporation	99	85	85.8586	Medicare and Medicaid	4	3	4	4	4	055887	411	95.5	055887	415	96
055888	92647	CA	Orange	N	For profit - Corporation	144	115	79.8611	Medicare and Medicaid	4	2	5	4	3	055888	411	79.7	055888	415	99.2
055890	92020	CA	San Diego	Y	For profit - Corporation	99	87	87.8788	Medicare and Medicaid	2	1	4	4	4	055890	411	98.9	055890	415	100
055892	94705	CA	Alameda	N	For profit - Individual	36	36	100	Medicare and Medicaid	4	4	4	3	2	055892	411	100	055892	415	100
055894	90803	CA	Los Angeles	Y	For profit - Corporation	98	83	84.6939	Medicare and Medicaid	5	4	5	4	4	055894	411	98.6	055894	415	98.6
055899	91204	CA	Los Angeles	Y	For profit - Corporation	140	136	97.1429	Medicare and Medicaid	2	1	4	4	3	055899	411	89.3	055899	415	84.8
055906	91344	CA	Los Angeles	Y	For profit - Partnership	99	86	86.8687	Medicare and Medicaid	4	2	5	4	4	055906	411	86	055906	415	86
055910	91942	CA	San Diego	Y	For profit - Corporation	99	87	87.8788	Medicare and Medicaid	5	5	4	3	3	055910	411	96.3	055910	415	100
055914	92373	CA	San Bernardino	Y	Non profit - Corporation	48	34	70.8333	Medicare and Medicaid	3	2	4	5	5	055914	411	91	055914	415	88.6
055916	93277	CA	Tulare	N	For profit - Corporation	99	85	85.8586	Medicare and Medicaid	3	2	5	2	1	055916	411	92	055916	415	100
055917	95336	CA	San Joaquin	N	For profit - Corporation	99	79	79.798	Medicare and Medicaid	2	1	5	3	2	055917	411	98.2	055917	415	100
055918	90706	CA	Los Angeles	Y	For profit - Corporation	99	87	87.8788	Medicare and Medicaid	4	3	5	3	2	055918	411	91	055918	415	96.6
055919	95472	CA	Sonoma	N	For profit - Corporation	95	89	93.6842	Medicare and Medicaid	5	3	5	5	5	055919	411	91.3	055919	415	100
055922	95616	CA	Yolo	N	For profit - Corporation	112	100	89.2857	Medicare and Medicaid	5	5	5	3	4	055922	411	94.9	055922	415	95.7
055923	96093	CA	Trinity	N	Government - Hospital district	26	17	65.3846	Medicare and Medicaid	1	1	3			055923	411	98.1	055923	415	64.8
055929	92663	CA	Orange	N	For profit - Individual	96	82	85.4167	Medicare and Medicaid	2	1	5	3	3	055929	411	90.7	055929	415	93.7
055931	91030	CA	Los Angeles	Y	For profit - Corporation	156	136	87.1795	Medicare and Medicaid	2	1	5	4	3	055931	411	94.5	055931	415	97.4
055932	91607	CA	Los Angeles	Y	For profit - Partnership	201	169	84.0796	Medicare and Medicaid	2	2	4	2	2	055932	411	99.6	055932	415	99.6
055935	95307	CA	Stanislaus	N	For profit - Corporation	46	45	97.8261	Medicare and Medicaid	5	5	4	2	2	055935	411	96.8	055935	415	100
055952	90503	CA	Los Angeles	Y	For profit - Corporation	195	171	87.6923	Medicare and Medicaid	4	2	5	4	4	055952	411	98.1	055952	415	98.3
055954	91950	CA	San Diego	Y	For profit - Corporation	98	93	94.898	Medicare and Medicaid	3	2	5	3	3	055954	411	90.7	055954	415	98.6
055955	93727	CA	Fresno	Y	Non profit - Corporation	120	119	99.1667	Medicare and Medicaid	5	5	5	4	3	055955	411	97.8	055955	415	99.1
055956	95824	CA	Sacramento	Y	For profit - Corporation	49	46	93.8776	Medicare and Medicaid	4	4	4	4	4	055956	411	96.1	055956	415	71
055957	93060	CA	Ventura	N	For profit - Corporation	99	76	76.7677	Medicare and Medicaid	4	2	5	4	4	055957	411	85.7	055957	415	82.3
055959	95076	CA	Santa Cruz	Y	For profit - Corporation	95	86	90.5263	Medicare and Medicaid	3	2	4	4	5	055959	411	82.1	055959	415	75.9
055960	91214	CA	Los Angeles	Y	For profit - Corporation	92	76	82.6087	Medicare and Medicaid	5	3	5	4	4	055960	411	92.9	055960	415	98
055962	93940	CA	Monterey	Y	For profit - Corporation	78	72	92.3077	Medicare and Medicaid	4	3	3	4	4	055962	411	94.1	055962	415	91.4
055963	94116	CA	San Francisco	Y	For profit - Corporation	140	139	99.2857	Medicare and Medicaid	4	3	5	3	3	055963	411	94.1	055963	415	99
055964	91950	CA	San Diego	Y	For profit - Corporation	104	84	80.7692	Medicare and Medicaid	4	4	4	4	4	055964	411	100	055964	415	98.8
055968	94015	CA	San Mateo	N	For profit - Corporation	102	97	95.098	Medicare and Medicaid	5	5	5	4	5	055968	411	95.9	055968	415	100
055975	91950	CA	San Diego	Y	For profit - Corporation	60	60	100	Medicare and Medicaid	5	4	5	3	1	055975	411	96	055975	415	99.4
055977	90036	CA	Los Angeles	Y	For profit - Corporation	97	88	90.7216	Medicare and Medicaid	2	2	4	3	3	055977	411	81.8	055977	415	46.4
055979	95348	CA	Merced	Y	For profit - Corporation	71	61	85.9155	Medicare and Medicaid	5	3	5	4	5	055979	411	95.7	055979	415	94.5
055983	92802	CA	Orange	N	For profit - Corporation	97	73	75.2577	Medicare and Medicaid	5	4	5	4	4	055983	411	93.8	055983	415	100
055984	92804	CA	Orange	N	For profit - Corporation	250	194	77.6	Medicare and Medicaid	2	1	4	4	3	055984	411	99.6	055984	415	99.1
055987	95476	CA	Sonoma	N	For profit - Corporation	144	112	77.7778	Medicare and Medicaid	2	1	5	4	4	055987	411	92	055987	415	93
055988	95340	CA	Merced	Y	For profit - Corporation	121	107	88.4298	Medicare and Medicaid	5	5	4	3	4	055988	411	69.5	055988	415	70.9
055989	91754	CA	Los Angeles	Y	For profit - Corporation	99	94	94.9495	Medicare and Medicaid	5	4	5	3	3	055989	411	92.2	055989	415	99.3
055991	93105	CA	Santa Barbara	Y	For profit - Corporation	138	96	69.5652	Medicare	5	4	5	4	4	055991	411	94.6	055991	415	95.4
055992	91790	CA	Los Angeles	Y	For profit - Corporation	97	94	96.9072	Medicare and Medicaid	5	3	5	4	3	055992	411	63.3	055992	415	62.4
055995	90805	CA	Los Angeles	Y	For profit - Corporation	120	114	95	Medicare and Medicaid	5	3	5	4	3	055995	411	97.7	055995	415	99.7
055996	93726	CA	Fresno	Y	For profit - Corporation	121	106	87.6033	Medicare and Medicaid	5	5	5	2	4	055996	411	96.3	055996	415	90.3
056007	90806	CA	Los Angeles	Y	For profit - Corporation	99	94	94.9495	Medicare and Medicaid	3	2	4	4	2	056007	411	95.8	056007	415	94.7
056008	90036	CA	Los Angeles	Y	For profit - Corporation	93	79	84.9462	Medicare and Medicaid	4	2	5	4	3	056008	411	95.7	056008	415	93.1
056010	90740	CA	Orange	N	For profit - Corporation	198	161	81.3131	Medicare and Medicaid	2	1	5	4	3	056010	411	87.5	056010	415	74.9
056014	90240	CA	Los Angeles	Y	For profit - Individual	70	52	74.2857	Medicare and Medicaid	5	4	5	4	4	056014	411	86.7	056014	415	100
056017	92037	CA	San Diego	Y	For profit - Corporation	161	120	74.5342	Medicare and Medicaid	4	3	5	3	4	056017	411	91.3	056017	415	98.9
056019	90247	CA	Los Angeles	Y	For profit - Corporation	74	57	77.027	Medicare and Medicaid	2	1	5	4	3	056019	411	98.4	056019	415	100
056021	94509	CA	Contra Costa	N	For profit - Corporation	99	91	91.9192	Medicare and Medicaid	3	3	4	2	4	056021	411	86.8	056021	415	100
056023	90061	CA	Los Angeles	Y	For profit - Corporation	131	122	93.1298	Medicare and Medicaid	2	3	4	1	1	056023	411	100	056023	415	99.1
056024	92346	CA	San Bernardino	Y	For profit - Corporation	99	91	91.9192	Medicare and Medicaid	2	1	5	3	3	056024	411	88.5	056024	415	98.4
056026	95128	CA	Santa Clara	N	For profit - Corporation	67	64	95.5224	Medicare and Medicaid	5	5	5	2	1	056026	411	99.4	056026	415	98.9
056031	91040	CA	Los Angeles	Y	For profit - Corporation	121	119	98.3471	Medicare and Medicaid	2	2	4	3	2	056031	411	98.6	056031	415	98.2
056035	93263	CA	Kern	N	For profit - Corporation	99	91	91.9192	Medicare and Medicaid	4	2	5	4	4	056035	411	92.1	056035	415	97.2
056037	95037	CA	Santa Clara	N	For profit - Corporation	99	91	91.9192	Medicare and Medicaid	3	2	5	2	3	056037	411	86.5	056037	415	89.4
056039	93534	CA	Los Angeles	Y	For profit - Corporation	299	191	63.8796	Medicare and Medicaid	1	1	3	2	2	056039	411	67.7	056039	415	63.1
056040	92025	CA	San Diego	Y	For profit - Individual	180	123	68.3333	Medicare and Medicaid	2	1	4	5	5	056040	411	89.3	056040	415	98.7
056042	90805	CA	Los Angeles	Y	For profit - Corporation	70	63	90	Medicare and Medicaid	5	3	5	4	3	056042	411	67.4	056042	415	70.1
056043	90802	CA	Los Angeles	Y	For profit - Corporation	196	187	95.4082	Medicare and Medicaid	4	3	4	4	3	056043	411	98.5	056043	415	94.6
056048	95010	CA	Santa Cruz	Y	For profit - Corporation	99	92	92.9293	Medicare and Medicaid	5	5	5	3	4	056048	411	100	056048	415	100
056052	94544	CA	Alameda	N	For profit - Corporation	121	112	92.562	Medicare and Medicaid	1	1	4	3	3	056052	411	93.1	056052	415	99.3
056053	92404	CA	San Bernardino	Y	For profit - Corporation	99	94	94.9495	Medicare and Medicaid	5	3	5	4	3	056053	411	74.9	056053	415	86.4
056055	93940	CA	Monterey	Y	For profit - Corporation	99	83	83.8384	Medicare and Medicaid	4	3	4	5	5	056055	411	91.8	056055	415	98.9
056056	90027	CA	Los Angeles	Y	For profit - Corporation	159	143	89.9371	Medicare and Medicaid	2	1	4	4	3	056056	411	79.4	056056	415	91.8
056058	95124	CA	Santa Clara	N	For profit - Corporation	77	76	98.7013	Medicare and Medicaid	5	3	5	4	4	056058	411	94.2	056058	415	100
056062	91977	CA	San Diego	Y	For profit - Partnership	50	45	90	Medicare and Medicaid	2	1	3	5	5	056062	411	98.5	056062	415	98.5
056063	90033	CA	Los Angeles	Y	For profit - Corporation	99	89	89.899	Medicare and Medicaid	3	3	4	3	2	056063	411	76.9	056063	415	80.6
056065	95062	CA	Santa Cruz	Y	For profit - Corporation	149	133	89.2617	Medicare and Medicaid	1	1	3	3	3	056065	411	79.6	056065	415	44.1
056066	91335	CA	Los Angeles	Y	For profit - Corporation	157	137	87.2611	Medicare and Medicaid	4	2	5	4	3	056066	411	97.6	056066	415	99.7
056069	95054	CA	Santa Clara	N	For profit - Corporation	201	173	86.0697	Medicare and Medicaid	1	1	4	3	3	056069	411	96	056069	415	98.2
056071	94109	CA	San Francisco	Y	Non profit - Corporation	50	46	92	Medicare	5	4	4	5	5	056071	411	91.2	056071	415	93
056072	94952	CA	Sonoma	N	For profit - Corporation	90	73	81.1111	Medicare and Medicaid	5	5	5	4	5	056072	411	97	056072	415	97.8
056073	95841	CA	Sacramento	Y	For profit - Corporation	99	94	94.9495	Medicare and Medicaid	3	2	3	4	4	056073	411	72.3	056073	415	75.2
056074	95926	CA	Butte	N	For profit - Corporation	184	148	80.4348	Medicare and Medicaid	2	1	5	3	3	056074	411	79	056074	415	77
056076	92804	CA	Orange	N	For profit - Corporation	99	75	75.7576	Medicare and Medicaid	4	2	5	4	4	056076	411	100	056076	415	99.4
056077	94904	CA	Marin	N	Non profit - Church related	52	43	82.6923	Medicare	5	4	5	5	5	056077	411	99.1	056077	415	100
056078	90057	CA	Los Angeles	Y	For profit - Corporation	99	87	87.8788	Medicare and Medicaid	2	1	5	3	1	056078	411	98.9	056078	415	100
056079	91740	CA	Los Angeles	Y	For profit - Corporation	342	309	90.3509	Medicare and Medicaid	2	1	5	4	4	056079	411	86.5	056079	415	77.5
056080	91105	CA	Los Angeles	Y	For profit - Partnership	130	128	98.4615	Medicare and Medicaid	2	2	4	3	3	056080	411	78.3	056080	415	88.8
056082	95116	CA	Santa Clara	N	For profit - Corporation	199	177	88.9447	Medicare and Medicaid	2	1	5	4	3	056082	411	92.5	056082	415	99.2
056083	91750	CA	Los Angeles	Y	Non profit - Corporation	74	58	78.3784	Medicare and Medicaid	5	3	5	4	3	056083	411	99.4	056083	415	97.7
056084	91342	CA	Los Angeles	Y	For profit - Corporation	218	194	88.9908	Medicare and Medicaid	3	2	5	3	3	056084	411	97.6	056084	415	99
056086	94533	CA	Solano	N	For profit - Corporation	99	86	86.8687	Medicare and Medicaid	2	1	5	4	4	056086	411	92.9	056086	415	87.4
056090	95404	CA	Sonoma	N	For profit - Corporation	181	161	88.9503	Medicare and Medicaid	4	2	5	5	5	056090	411	97.3	056090	415	100
056092	91304	CA	Los Angeles	Y	For profit - Corporation	112	95	84.8214	Medicare and Medicaid	5	3	5	4	4	056092	411	87.6	056092	415	97.7
056095	92544	CA	Riverside	Y	For profit - Corporation	99	73	73.7374	Medicare and Medicaid	4	2	5	4	3	056095	411	66.4	056095	415	92.7
056096	94611	CA	Alameda	N	Non profit - Corporation	94	82	87.234	Medicare and Medicaid	4	4	4	4	4	056096	411	98	056096	415	84.6
056098	95695	CA	Yolo	N	For profit - Corporation	98	92	93.8776	Medicare and Medicaid	5	3	5	5	5	056098	411	92.8	056098	415	99.2
056100	93657	CA	Fresno	Y	For profit - Partnership	99	90	90.9091	Medicare and Medicaid	5	5	5	3	4	056100	411	96.3	056100	415	99.2
056101	95608	CA	Sacramento	Y	For profit - Corporation	112	110	98.2143	Medicare and Medicaid	5	4	5	4	5	056101	411	82.1	056101	415	99
056103	94501	CA	Alameda	N	For profit - Corporation	151	115	76.1589	Medicare and Medicaid	4	2	5	5	5	056103	411	95.5	056103	415	99
056104	90706	CA	Los Angeles	Y	For profit - Corporation	53	42	79.2453	Medicare and Medicaid	5	3	5	4	4	056104	411	100	056104	415	100
056105	92103	CA	San Diego	Y	For profit - Corporation	194	167	86.0825	Medicare and Medicaid	5	3	5	5	5	056105	411	92.2	056105	415	100
056107	92411	CA	San Bernardino	Y	Non profit - Corporation	99	31	31.3131	Medicare and Medicaid	3	3				056107	411		056107	415
056109	95695	CA	Yolo	N	For profit - Corporation	91	81	89.011	Medicare and Medicaid	5	5	5	5	5	056109	411	98.5	056109	415	100
056110	92653	CA	Orange	N	For profit - Corporation	208	169	81.25	Medicare and Medicaid	2	1	5	3	3	056110	411	71.2	056110	415	88.3
056111	91201	CA	Los Angeles	Y	For profit - Corporation	94	79	84.0426	Medicare and Medicaid	1	1				056111	411		056111	415
056113	90027	CA	Los Angeles	Y	For profit - Corporation	177	159	89.8305	Medicare and Medicaid	2	1	5	4	4	056113	411	91.1	056113	415	99.5
056114	90018	CA	Los Angeles	Y	For profit - Corporation	99	88	88.8889	Medicare and Medicaid	4	2	5	4	3	056114	411	83.3	056114	415	56.5
056115	90638	CA	Los Angeles	Y	For profit - Corporation	99	85	85.8586	Medicare and Medicaid	3	2	4	4	3	056115	411	84.8	056115	415	99.1
056116	94024	CA	Santa Clara	N	For profit - Corporation	152	133	87.5	Medicare and Medicaid	3	2	5	3	5	056116	411	75.7	056116	415	87.6
056117	91723	CA	Los Angeles	Y	For profit - Corporation	126	120	95.2381	Medicare and Medicaid	1	1	4	3	1	056117	411	100	056117	415	85
056118	91740	CA	Los Angeles	Y	For profit - Corporation	118	104	88.1356	Medicare and Medicaid	3	2	2	4	3	056118	411	95.1	056118	415	99.6
056120	94952	CA	Sonoma	N	For profit - Corporation	98	90	91.8367	Medicare and Medicaid	2	1	5	4	3	056120	411	81.2	056120	415	88.2
056121	94578	CA	Alameda	N	For profit - Corporation	99	88	88.8889	Medicare and Medicaid	4	4	4	3	3	056121	411	93.2	056121	415	93.7
056122	94030	CA	San Mateo	N	For profit - Corporation	138	128	92.7536	Medicare and Medicaid	2	1	5	4	4	056122	411	97.7	056122	415	97.7
056123	91103	CA	Los Angeles	Y	For profit - Corporation	49	44	89.7959	Medicare and Medicaid	5	3	5	4	4	056123	411	90.2	056123	415	95.9
056124	91356	CA	Los Angeles	Y	For profit - Partnership	180	144	80	Medicare and Medicaid	2	1	5	1	2	056124	411	99.2	056124	415	97.5
056125	90814	CA	Los Angeles	Y	For profit - Corporation	94	74	78.7234	Medicare and Medicaid	5	4	5	4	4	056125	411	99.1	056125	415	100
056127	91776	CA	Los Angeles	Y	For profit - Corporation	99	95	95.9596	Medicare and Medicaid	4	3	5	2	2	056127	411	92	056127	415	95.5
056129	91506	CA	Los Angeles	Y	For profit - Corporation	188	169	89.8936	Medicare and Medicaid	3	2	4	4	3	056129	411	88	056129	415	82
056132	95249	CA	Calaveras	N	For profit - Corporation	99	92	92.9293	Medicare and Medicaid	3	3	4	2	2	056132	411	100	056132	415	100
056133	91304	CA	Los Angeles	Y	For profit - Corporation	145	126	86.8966	Medicare and Medicaid	2	1	5	4	4	056133	411	93.6	056133	415	91.6
056136	91786	CA	San Bernardino	Y	For profit - Corporation	99	86	86.8687	Medicare and Medicaid	3	2	5	2	1	056136	411	98.3	056136	415	100
056137	91402	CA	Los Angeles	Y	For profit - Partnership	98	98	100	Medicare and Medicaid	4	3	5	3	2	056137	411	93.2	056137	415	91.4
056138	95695	CA	Yolo	N	Non profit - Corporation	48	39	81.25	Medicare and Medicaid	2	1	4	4	3	056138	411	83.2	056138	415	100
056139	95661	CA	Placer	N	For profit - Corporation	28	88	314.286	Medicare and Medicaid	5	4	5	3	3	056139	411	97.9	056139	415	100
056143	90301	CA	Los Angeles	Y	For profit - Corporation	53	52	98.1132	Medicare and Medicaid	2	1	5	2	1	056143	411	95.9	056143	415	99.2
056144	90255	CA	Los Angeles	Y	For profit - Corporation	99	81	81.8182	Medicare and Medicaid	4	3	5	3	3	056144	411	70.2	056144	415	93
056145	92841	CA	Orange	N	For profit - Corporation	99	98	98.9899	Medicare and Medicaid	3	2	5	2	2	056145	411	95.5	056145	415	96.4
056148	91344	CA	Los Angeles	Y	For profit - Corporation	99	91	91.9192	Medicare and Medicaid	4	3	5	3	2	056148	411	89.6	056148	415	97
056149	91411	CA	Los Angeles	Y	For profit - Corporation	201	181	90.0498	Medicare and Medicaid	4	2	5	4	3	056149	411	98.9	056149	415	99.4
056150	90807	CA	Los Angeles	Y	For profit - Corporation	83	73	87.9518	Medicare and Medicaid	4	3	5	3	3	056150	411	83.7	056150	415	93.8
056151	92835	CA	Orange	N	For profit - Partnership	99	90	90.9091	Medicare and Medicaid	2	1	5	4	4	056151	411	100	056151	415	100
056153	94558	CA	Napa	Y	For profit - Corporation	120	111	92.5	Medicare and Medicaid	3	3	4			056153	411	94.7	056153	415	98.8
056155	95361	CA	Stanislaus	N	Government - Hospital district	115	98	85.2174	Medicare and Medicaid	5	4	5	4	5	056155	411	98.5	056155	415	96.7
056157	90006	CA	Los Angeles	Y	For profit - Corporation	72	58	80.5556	Medicare and Medicaid	3	2	5	3	2	056157	411	89.2	056157	415	100
056158	95841	CA	Sacramento	Y	For profit - Corporation	120	105	87.5	Medicare and Medicaid	5	4	5	5	5	056158	411	98.4	056158	415	100
056159	91607	CA	Los Angeles	Y	For profit - Corporation	108	98	90.7407	Medicare and Medicaid	4	2	5	4	3	056159	411	91.7	056159	415	95.5
056162	92504	CA	Riverside	Y	For profit - Corporation	99	94	94.9495	Medicare and Medicaid	3	3	3	3	2	056162	411	100	056162	415	100
056164	90804	CA	Los Angeles	Y	For profit - Corporation	133	75	56.391	Medicare and Medicaid	5	3	5	4	4	056164	411	100	056164	415	100
056166	90723	CA	Los Angeles	Y	For profit - Partnership	104	104	100	Medicare and Medicaid	5	4	5	4	2	056166	411	94.9	056166	415	96.9
056167	90301	CA	Los Angeles	Y	For profit - Corporation	59	55	93.2203	Medicare and Medicaid	1	1	4	2	1	056167	411	86.2	056167	415	91.9
056168	91344	CA	Los Angeles	Y	For profit - Corporation	48	46	95.8333	Medicare and Medicaid	2	3	4	1	1	056168	411	100	056168	415	97.7
056169	90720	CA	Orange	N	For profit - Partnership	194	131	67.5258	Medicare and Medicaid	2	2	4	2	2	056169	411	80.5	056169	415	84.8
056170	94619	CA	Alameda	N	For profit - Corporation	99	96	96.9697	Medicare and Medicaid	4	3	5	3	4	056170	411	80.9	056170	415	81.1
056174	90057	CA	Los Angeles	Y	For profit - Corporation	80	76	95	Medicare and Medicaid	5	3	5	4	4	056174	411	100	056174	415	98.6
056176	94115	CA	San Francisco	Y	For profit - Corporation	120	120	100	Medicare and Medicaid	5	4	5	3	3	056176	411	99.1	056176	415	99.7
056177	95822	CA	Sacramento	Y	For profit - Corporation	122	116	95.082	Medicare and Medicaid	2	1	5	3	3	056177	411	95.1	056177	415	78.6
056178	95076	CA	Santa Cruz	Y	For profit - Corporation	59	59	100	Medicare and Medicaid	4	3	4	4	5	056178	411	97.9	056178	415	98.6
056180	91406	CA	Los Angeles	Y	For profit - Corporation	50	43	86	Medicare and Medicaid	5	4	5	5	5	056180	411		056180	415
056182	92102	CA	San Diego	Y	For profit - Partnership	99	87	87.8788	Medicare and Medicaid	1	1	1	3	4	056182	411	85.1	056182	415	100
056183	92404	CA	San Bernardino	Y	For profit - Corporation	109	86	78.8991	Medicare and Medicaid	2	1	3	4	3	056183	411	81.1	056183	415	87.5
056185	92586	CA	Riverside	Y	For profit - Corporation	99	71	71.7172	Medicare and Medicaid	4	4	3	3	2	056185	411	80.7	056185	415	99.1
056186	92571	CA	Riverside	Y	For profit - Corporation	109	105	96.3303	Medicare and Medicaid	2	1	5	4	4	056186	411	95.6	056186	415	98.6
056188	90815	CA	Los Angeles	Y	For profit - Corporation	163	146	89.5706	Medicare and Medicaid	4	2	5	4	3	056188	411	85.2	056188	415	77.7
056189	93401	CA	San Luis Obispo	Y	For profit - Corporation	162	106	65.4321	Medicare and Medicaid	5	5	5	4	5	056189	411	95.3	056189	415	99.2
056190	91204	CA	Los Angeles	Y	For profit - Corporation	106	88	83.0189	Medicare and Medicaid	4	3	5	2	1	056190	411	99.2	056190	415	98.4
056192	90502	CA	Los Angeles	Y	For profit - Individual	127	109	85.8268	Medicare and Medicaid	2	1	4	4	4	056192	411	96.1	056192	415	97.7
056194	90019	CA	Los Angeles	Y	For profit - Partnership	98	92	93.8776	Medicare and Medicaid	4	3	4	4	3	056194	411	96	056194	415	96.9
056195	90036	CA	Los Angeles	Y	For profit - Corporation	141	120	85.1064	Medicare and Medicaid	2	1	4	4	4	056195	411	98.8	056195	415	99.6
056198	95642	CA	Amador	N	For profit - Corporation	199	121	60.804	Medicare and Medicaid	3	2	2	4	5	056198	411	98.1	056198	415	100
056200	93023	CA	Ventura	N	Non profit - Corporation	66	62	93.9394	Medicare and Medicaid	4	3	4	5	5	056200	411	99.3	056200	415	91.7
056201	91776	CA	Los Angeles	Y	For profit - Corporation	59	52	88.1356	Medicare and Medicaid	5	5	5	4	3	056201	411	98.6	056201	415	100
056203	94109	CA	San Francisco	Y	For profit - Corporation	180	157	87.2222	Medicare and Medicaid	4	2	5	4	4	056203	411	77.2	056203	415	76.8
056205	94044	CA	San Mateo	N	For profit - Corporation	68	61	89.7059	Medicare and Medicaid	5	4	5	5	5	056205	411		056205	415
056206	90011	CA	Los Angeles	Y	For profit - Corporation	88	75	85.2273	Medicare and Medicaid	5	3	5	4	4	056206	411	94	056206	415	71.4
056207	93727	CA	Fresno	Y	For profit - Corporation	180	168	93.3333	Medicare and Medicaid	5	4	5	3	4	056207	411	99	056207	415	99
056212	95125	CA	Santa Clara	N	For profit - Corporation	152	115	75.6579	Medicare and Medicaid	3	2	4	4	4	056212	411	97.4	056212	415	99.4
056213	94598	CA	Contra Costa	N	For profit - Corporation	128	87	67.9688	Medicare and Medicaid	2	1	5	3	4	056213	411	99.5	056213	415	100
056214	92543	CA	Riverside	Y	For profit - Corporation	104	82	78.8462	Medicare and Medicaid	5	3	5	4	3	056214	411	99.4	056214	415	100
056215	95490	CA	Mendocino	N	For profit - Corporation	70	39	55.7143	Medicare and Medicaid	4	2	5	4	5	056215	411	94.5	056215	415	100
056216	95336	CA	San Joaquin	N	For profit - Corporation	176	155	88.0682	Medicare and Medicaid	5	3	5	4	4	056216	411	96.8	056216	415	90.9
056218	90201	CA	Los Angeles	Y	For profit - Corporation	99	90	90.9091	Medicare and Medicaid	5	3	5	4	4	056218	411	99.2	056218	415	95.3
056220	90201	CA	Los Angeles	Y	For profit - Corporation	135	125	92.5926	Medicare and Medicaid	5	4	5	4	3	056220	411	96	056220	415	88.1
056222	96002	CA	Shasta	N	For profit - Corporation	180	120	66.6667	Medicare and Medicaid	2	1	4	4	4	056222	411	85.2	056222	415	95.4
056225	93727	CA	Fresno	Y	For profit - Corporation	99	85	85.8586	Medicare and Medicaid	4	3	5	3	3	056225	411	96.8	056225	415	100
056228	91790	CA	Los Angeles	Y	For profit - Corporation	99	91	91.9192	Medicare and Medicaid	4	2	5	4	3	056228	411	99.6	056228	415	100
056229	92262	CA	Riverside	Y	For profit - Corporation	99	84	84.8485	Medicare and Medicaid	2	2	4	3	2	056229	411	94.2	056229	415	98.7
056231	96130	CA	Lassen	N	For profit - Corporation	96	56	58.3333	Medicare and Medicaid	2	1	4	4	2	056231	411	80.6	056231	415	95.2
056234	90804	CA	Los Angeles	Y	For profit - Individual	99	81	81.8182	Medicare and Medicaid	5	4	5	4	4	056234	411	88.4	056234	415	98.9
056237	90006	CA	Los Angeles	Y	For profit - Corporation	210	195	92.8571	Medicare and Medicaid	2	1	5	1	1	056237	411	92.6	056237	415	94
056238	94589	CA	Solano	N	For profit - Corporation	166	144	86.747	Medicare and Medicaid	2	2	4	3	3	056238	411	92.8	056238	415	95.5
056242	90057	CA	Los Angeles	Y	For profit - Corporation	114	86	75.4386	Medicare and Medicaid	2	1	3	4	3	056242	411	100	056242	415	100
056243	95667	CA	El Dorado	N	For profit - Corporation	99	91	91.9192	Medicare and Medicaid	5	5	5	4	4	056243	411	92.6	056243	415	97.8
056244	90057	CA	Los Angeles	Y	For profit - Corporation	151	150	99.3377	Medicare and Medicaid	4	2	5	4	3	056244	411	97.2	056244	415	75.3
056245	94117	CA	San Francisco	Y	Non profit - Corporation	38	31	81.5789	Medicare and Medicaid	5	4	5	4	5	056245	411		056245	415
056250	91423	CA	Los Angeles	Y	For profit - Corporation	120	108	90	Medicare and Medicaid	2	2	4	3	4	056250	411	65.2	056250	415	73.2
056253	91411	CA	Los Angeles	Y	For profit - Corporation	125	102	81.6	Medicare and Medicaid	2	1	4	4	4	056253	411	97.9	056253	415	99.6
056258	96001	CA	Shasta	N	For profit - Corporation	101	78	77.2277	Medicare and Medicaid	1	1	4	2	2	056258	411	96.9	056258	415	96.9
056259	95407	CA	Sonoma	N	For profit - Corporation	62	59	95.1613	Medicare and Medicaid	5	4	5	4	3	056259	411	100	056259	415	100
056260	94520	CA	Contra Costa	N	For profit - Corporation	99	81	81.8182	Medicare and Medicaid	4	4	4	3	3	056260	411	93.6	056260	415	95
056261	93274	CA	Tulare	N	For profit - Corporation	99	95	95.9596	Medicare and Medicaid	3	2	5	3	2	056261	411	92.9	056261	415	100
056265	95971	CA	Plumas	N	For profit - Corporation	57	44	77.193	Medicare and Medicaid	3	3	1	4	4	056265	411	99.2	056265	415	90.8
056266	93726	CA	Fresno	Y	For profit - Corporation	65	64	98.4615	Medicare and Medicaid	5	5	5	3	4	056266	411	97.2	056266	415	98.9
056267	90250	CA	Los Angeles	Y	For profit - Partnership	99	78	78.7879	Medicare and Medicaid	4	2	5	4	3	056267	411	99.5	056267	415	98.1
056271	92683	CA	Orange	N	For profit - Corporation	99	86	86.8687	Medicare and Medicaid	4	2	5	4	4	056271	411	100	056271	415	100
056272	94117	CA	San Francisco	Y	For profit - Corporation	168	139	82.7381	Medicare and Medicaid	2	1	5	4	4	056272	411	85.6	056272	415	65.6
056274	96080	CA	Tehama	N	For profit - Corporation	58	52	89.6552	Medicare and Medicaid	5	4	5	3	2	056274	411	99	056274	415	99.1
056279	93654	CA	Fresno	Y	Non profit - Corporation	59	59	100	Medicare and Medicaid	5	4	5	4	3	056279	411	100	056279	415	100
056280	94602	CA	Alameda	N	For profit - Corporation	94	76	80.8511	Medicare and Medicaid	3	2	5	2	1	056280	411	84.3	056280	415	87.7
056281	93706	CA	Fresno	Y	For profit - Corporation	59	57	96.6102	Medicare and Medicaid	5	5	5	4	4	056281	411	100	056281	415	100
056283	90807	CA	Los Angeles	Y	Non profit - Church related	99	86	86.8687	Medicare and Medicaid	4	3	5	2	2	056283	411	99.1	056283	415	98.7
056286	93536	CA	Los Angeles	Y	Non profit - Corporation	48	44	91.6667	Medicare and Medicaid	2	1	4	4	3	056286	411	100	056286	415	98.4
056288	93230	CA	Kings	N	For profit - Corporation	124	74	59.6774	Medicare and Medicaid	2	2	3	3	2	056288	411	96.7	056288	415	94.8
056290	95030	CA	Santa Clara	N	Non profit - Corporation	39	35	89.7436	Medicare	5	4	5	4	5	056290	411	100	056290	415	100
056291	91773	CA	Los Angeles	Y	For profit - Corporation	106	105	99.0566	Medicare and Medicaid	1	1	4	3	2	056291	411	94.8	056291	415	92.6
056293	90019	CA	Los Angeles	Y	For profit - Corporation	121	121	100	Medicare and Medicaid	5	4	5	4	5	056293	411	99.7	056293	415	100
056294	93301	CA	Kern	N	For profit - Corporation	99	88	88.8889	Medicare and Medicaid	2	1	4	4	5	056294	411	72.1	056294	415	95.7
056296	95531	CA	Del Norte	N	For profit - Corporation	72	62	86.1111	Medicare and Medicaid	1	1	1	4	2	056296	411	94	056296	415	94
056298	94536	CA	Alameda	N	For profit - Corporation	99	91	91.9192	Medicare and Medicaid	4	4	4	3	3	056298	411	94.1	056298	415	77.3
056300	95503	CA	Humboldt	N	For profit - Partnership	87	84	96.5517	Medicare and Medicaid	2	1	5	4	4	056300	411	92	056300	415	88.5
056301	95355	CA	Stanislaus	N	For profit - Corporation	120	115	95.8333	Medicare and Medicaid	4	4	4	3	3	056301	411	95.2	056301	415	99.7
056304	95608	CA	Sacramento	Y	For profit - Partnership	135	109	80.7407	Medicare and Medicaid	3	2	5	3	4	056304	411	83.5	056304	415	97.5
056308	90502	CA	Los Angeles	Y	For profit - Corporation	161	122	75.7764	Medicare and Medicaid	4	2	5	4	4	056308	411	100	056308	415	96.3
056311	90029	CA	Los Angeles	Y	For profit - Corporation	89	69	77.5281	Medicare and Medicaid	4	3	2	4	4	056311	411	97.3	056311	415	92.1
056313	90807	CA	Los Angeles	Y	For profit - Corporation	99	90	90.9091	Medicare and Medicaid	4	3	5	3	2	056313	411	99.6	056313	415	100
056315	92503	CA	Riverside	Y	For profit - Individual	120	111	92.5	Medicare and Medicaid	2	2	5	1	1	056315	411	96.7	056315	415	100
056316	91103	CA	Los Angeles	Y	For profit - Corporation	80	69	86.25	Medicare and Medicaid	3	2	3	5	5	056316	411	89.3	056316	415	84.6
056317	91202	CA	Los Angeles	Y	For profit - Corporation	99	91	91.9192	Medicare and Medicaid	2	1	5	4	5	056317	411	93.5	056317	415	95
056321	90006	CA	Los Angeles	Y	For profit - Corporation	135	122	90.3704	Medicare and Medicaid	4	3	5	2	2	056321	411	82.8	056321	415	85.8
056322	91020	CA	Los Angeles	Y	For profit - Corporation	138	127	92.029	Medicare and Medicaid	2	1	5			056322	411	95.2	056322	415	98.8
056324	95204	CA	San Joaquin	N	For profit - Corporation	120	105	87.5	Medicare and Medicaid	5	5	4	2	4	056324	411	91.9	056324	415	93.2
056325	93721	CA	Fresno	Y	For profit - Corporation	232	195	84.0517	Medicare and Medicaid	5	4	5	3	4	056325	411	91.3	056325	415	95.7
056326	90057	CA	Los Angeles	Y	For profit - Individual	124	115	92.7419	Medicare and Medicaid	2	1	4	4	4	056326	411	98.7	056326	415	99
056327	94595	CA	Contra Costa	N	For profit - Corporation	180	151	83.8889	Medicare and Medicaid	3	2	2	4	4	056327	411	84.7	056327	415	53
056328	92264	CA	Riverside	Y	For profit - Corporation	99	87	87.8788	Medicare and Medicaid	2	1	5	4	4	056328	411	99.4	056328	415	99.4
056330	92139	CA	San Diego	Y	For profit - Corporation	162	154	95.0617	Medicare and Medicaid	5	4	5	4	3	056330	411	99.4	056330	415	98.5
056331	91790	CA	Los Angeles	Y	For profit - Corporation	54	38	70.3704	Medicare and Medicaid	5	4	5	3	2	056331	411	97.9	056331	415	98.6
056333	91342	CA	Los Angeles	Y	For profit - Individual	114	90	78.9474	Medicare and Medicaid	5	3	5	4	4	056333	411	84.6	056333	415	98.4
056334	90404	CA	Los Angeles	Y	For profit - Corporation	227	178	78.4141	Medicare and Medicaid	2	1	4	5	5	056334	411	86.3	056334	415	89.3
056337	91402	CA	Los Angeles	Y	For profit - Corporation	151	139	92.053	Medicare and Medicaid	4	2	5	4	3	056337	411	93.9	056337	415	98.6
056338	93612	CA	Fresno	Y	For profit - Corporation	57	54	94.7368	Medicare and Medicaid	5	5	4	2	4	056338	411	80.6	056338	415	94.4
056343	91103	CA	Los Angeles	Y	For profit - Corporation	54	47	87.037	Medicare and Medicaid	2	1	5	4	5	056343	411	98.6	056343	415	95.9
056345	94577	CA	Alameda	N	For profit - Corporation	62	50	80.6452	Medicare and Medicaid	5	4	5	4	4	056345	411	96.6	056345	415	98.9
056346	95991	CA	Sutter	N	For profit - Corporation	130	104	80	Medicare and Medicaid	2	1	4	4	4	056346	411	96	056346	415	97.3
056348	94501	CA	Alameda	N	For profit - Partnership	180	151	83.8889	Medicare and Medicaid	1	1	4	2	3	056348	411	92.8	056348	415	93.1
056350	94610	CA	Alameda	N	For profit - Corporation	53	50	94.3396	Medicare and Medicaid	2	1	4	4	4	056350	411	92.2	056350	415	97.9
056351	91311	CA	Los Angeles	Y	For profit - Corporation	128	100	78.125	Medicare and Medicaid	5	3	5	4	4	056351	411	93.6	056351	415	99.5
056353	93463	CA	Santa Barbara	Y	Non profit - Corporation	50	40	80	Medicare and Medicaid	5	3	5	4	2	056353	411	100	056353	415	82.7
056359	94806	CA	Contra Costa	N	For profit - Corporation	108	101	93.5185	Medicare and Medicaid	1	1	4	3	4	056359	411	95.4	056359	415	98.3
056360	91740	CA	Los Angeles	Y	For profit - Corporation	98	84	85.7143	Medicare and Medicaid	5	3	5	4	4	056360	411	98.3	056360	415	98.3
056361	95540	CA	Humboldt	N	For profit - Partnership	104	80	76.9231	Medicare and Medicaid	3	2	4	4	3	056361	411	93.3	056361	415	93.3
056362	92627	CA	Orange	N	For profit - Corporation	80	66	82.5	Medicare and Medicaid	2	1	5	5	5	056362	411	98.5	056362	415	99.3
056363	91405	CA	Los Angeles	Y	For profit - Corporation	99	83	83.8384	Medicare and Medicaid	2	1	4	4	3	056363	411	98.5	056363	415	93.3
056364	95405	CA	Sonoma	N	For profit - Corporation	70	51	72.8571	Medicare and Medicaid	5	4	5	4	4	056364	411	100	056364	415	100
056365	92399	CA	San Bernardino	Y	For profit - Partnership	82	73	89.0244	Medicare and Medicaid	5	3	5	4	4	056365	411	95.4	056365	415	99
056367	91343	CA	Los Angeles	Y	For profit - Corporation	138	128	92.7536	Medicare and Medicaid	2	1	5	4	3	056367	411	98.9	056367	415	99.6
056370	94541	CA	Alameda	N	Non profit - Church related	40	40	100	Medicare and Medicaid	5	4	5	4	4	056370	411	98.3	056370	415	93.3
056372	92373	CA	San Bernardino	Y	For profit - Corporation	97	89	91.7526	Medicare and Medicaid	5	5	5	4	4	056372	411	96.3	056372	415	99.4
056376	95128	CA	Santa Clara	N	For profit - Corporation	166	126	75.9036	Medicare and Medicaid	2	1	4	4	4	056376	411	97.8	056376	415	94.7
056377	90019	CA	Los Angeles	Y	For profit - Corporation	99	95	95.9596	Medicare and Medicaid	5	4	5	3	3	056377	411	82.5	056377	415	63.8
056378	90804	CA	Los Angeles	Y	For profit - Corporation	99	70	70.7071	Medicare and Medicaid	5	3	5	4	3	056378	411	91.7	056378	415	70.2
056379	93030	CA	Ventura	N	For profit - Partnership	82	81	98.7805	Medicare and Medicaid	2	1	5	4	3	056379	411	59.2	056379	415	76.5
056380	90039	CA	Los Angeles	Y	For profit - Corporation	131	125	95.4198	Medicare and Medicaid	5	3	5	4	3	056380	411	100	056380	415	100
056381	94509	CA	Contra Costa	N	For profit - Corporation	99	82	82.8283	Medicare and Medicaid	4	4	3	4	4	056381	411	96.5	056381	415	95.6
056382	91342	CA	Los Angeles	Y	For profit - Corporation	75	68	90.6667	Medicare and Medicaid	2	1	5			056382	411	96.7	056382	415	91.4
056388	91950	CA	San Diego	Y	For profit - Corporation	86	83	96.5116	Medicare and Medicaid	5	4	5	4	4	056388	411	95.9	056388	415	96
056389	94806	CA	Contra Costa	N	For profit - Corporation	202	176	87.1287	Medicare and Medicaid	2	2	4	3	4	056389	411	75.7	056389	415	61.6
056391	95945	CA	Nevada	N	For profit - Partnership	148	139	93.9189	Medicare and Medicaid	5	5	4	4	3	056391	411	99.7	056391	415	99.7
056392	94566	CA	Alameda	N	For profit - Partnership	139	128	92.0863	Medicare and Medicaid	5	3	5	4	5	056392	411	100	056392	415	99.1
056394	94015	CA	San Mateo	N	For profit - Corporation	239	222	92.887	Medicare and Medicaid	2	1	5	4	4	056394	411	90.4	056394	415	95.7
056399	94598	CA	Contra Costa	N	For profit - Corporation	99	86	86.8687	Medicare and Medicaid	4	4	4	4	4	056399	411	100	056399	415	97.7
056401	92103	CA	San Diego	Y	For profit - Corporation	75	42	56	Medicare and Medicaid	5	3	5	5	5	056401	411	90	056401	415	88.2
056405	90706	CA	Los Angeles	Y	For profit - Individual	140	117	83.5714	Medicare and Medicaid	1	1	3	3	2	056405	411	98.8	056405	415	96.6
056407	91605	CA	Los Angeles	Y	For profit - Corporation	128	111	86.7188	Medicare and Medicaid	5	4	4	5	5	056407	411	93.1	056407	415	98.8
056410	95608	CA	Sacramento	Y	For profit - Corporation	126	120	95.2381	Medicare and Medicaid	4	3	5	2	2	056410	411	73.3	056410	415	78.6
056411	95405	CA	Sonoma	N	For profit - Corporation	116	89	76.7241	Medicare and Medicaid	2	1	5	4	4	056411	411	94.1	056411	415	100
056412	91335	CA	Los Angeles	Y	For profit - Corporation	97	89	91.7526	Medicare and Medicaid	3	2	3	4	4	056412	411	96.9	056412	415	92.9
056413	91780	CA	Los Angeles	Y	For profit - Corporation	59	47	79.661	Medicare and Medicaid	5	4	5	2	1	056413	411	100	056413	415	90.7
056415	90262	CA	Los Angeles	Y	For profit - Corporation	99	97	97.9798	Medicare and Medicaid	4	3	5	3	2	056415	411	60	056415	415	91.1
056416	96028	CA	Shasta	N	Government - Hospital district	99	74	74.7475	Medicare and Medicaid	2	1	2	4	4	056416	411	99	056416	415	100
056417	90061	CA	Los Angeles	Y	For profit - Corporation	163	157	96.319	Medicare and Medicaid	2	1	5	2	1	056417	411	77.5	056417	415	0
056422	94538	CA	Alameda	N	For profit - Corporation	115	99	86.087	Medicare and Medicaid	4	3	4	4	4	056422	411	96.8	056422	415	96.4
056423	93257	CA	Tulare	N	For profit - Corporation	62	58	93.5484	Medicare and Medicaid	5	4	5	4	2	056423	411	100	056423	415	96.3
056425	90650	CA	Los Angeles	Y	For profit - Corporation	99	70	70.7071	Medicare and Medicaid	4	2	5	4	3	056425	411	80.4	056425	415	89.3
056426	93215	CA	Kern	N	Non profit - Corporation	51	51	100	Medicare and Medicaid	4	4	2	4	3	056426	411	99.3	056426	415	99.3
056428	92262	CA	Riverside	Y	For profit - Corporation	80	55	68.75	Medicare and Medicaid	3	3	5	1	1	056428	411	89.1	056428	415	89.1
056429	92336	CA	San Bernardino	Y	For profit - Corporation	99	88	88.8889	Medicare and Medicaid	3	3	4			056429	411	96.5	056429	415	99.1
056430	94903	CA	Marin	N	For profit - Corporation	52	46	88.4615	Medicare and Medicaid	3	2	5	2	1	056430	411	82.8	056430	415	66.7
056431	91768	CA	Los Angeles	Y	For profit - Corporation	241	213	88.3817	Medicare and Medicaid	3	2	4	4	3	056431	411	98.5	056431	415	99.2
056433	90502	CA	Los Angeles	Y	For profit - Corporation	200	138	69	Medicare and Medicaid	2	1	4	4	4	056433	411	77.4	056433	415	89.1
056435	90043	CA	Los Angeles	Y	For profit - Corporation	72	62	86.1111	Medicare and Medicaid	2	2	4	3	1	056435	411	97.9	056435	415	79.8
056436	92404	CA	San Bernardino	Y	For profit - Corporation	99	89	89.899	Medicare and Medicaid	4	2	5	4	2	056436	411	100	056436	415	100
056437	93940	CA	Monterey	Y	For profit - Corporation	99	89	89.899	Medicare and Medicaid	5	5	4	4	4	056437	411	96.1	056437	415	83.3
056438	90035	CA	Los Angeles	Y	For profit - Corporation	41	31	75.6098	Medicare and Medicaid	4	4				056438	411		056438	415
056443	93930	CA	Monterey	Y	Non profit - Corporation	16	16	100	Medicare and Medicaid	3	2	4	5	5	056443	411	100	056443	415	100
056444	91763	CA	San Bernardino	Y	For profit - Individual	140	130	92.8571	Medicare and Medicaid	3	2	4	4	3	056444	411	99.1	056444	415	99.4
056446	90723	CA	Los Angeles	Y	For profit - Corporation	59	51	86.4407	Medicare and Medicaid	4	2	5	4	5	056446	411	99.4	056446	415	100
056447	94541	CA	Alameda	N	For profit - Corporation	74	70	94.5946	Medicare and Medicaid	4	4	4	3	4	056447	411	99	056447	415	100
056449	94112	CA	San Francisco	Y	For profit - Corporation	53	52	98.1132	Medicare and Medicaid	5	4	5	4	4	056449	411	96.9	056449	415	100
056451	90034	CA	Los Angeles	Y	For profit - Corporation	99	93	93.9394	Medicare and Medicaid	5	3	5	4	3	056451	411	97.6	056451	415	98.6
056456	90029	CA	Los Angeles	Y	For profit - Corporation	99	90	90.9091	Medicare and Medicaid	3	2	5			056456	411	98.4	056456	415	97.2
056457	94804	CA	Contra Costa	N	For profit - Corporation	60	46	76.6667	Medicare and Medicaid	4	4	4	4	4	056457	411	99	056457	415	98.1
056458	90280	CA	Los Angeles	Y	For profit - Individual	99	81	81.8182	Medicare and Medicaid	3	2	5	2	3	056458	411	98.7	056458	415	100
056463	94544	CA	Alameda	N	For profit - Corporation	99	87	87.8788	Medicare and Medicaid	4	4	4	3	4	056463	411	99	056463	415	99
056466	91706	CA	Los Angeles	Y	For profit - Corporation	98	90	91.8367	Medicare and Medicaid	4	2	5	4	3	056466	411	97.2	056466	415	98.4
056471	94541	CA	Alameda	N	For profit - Corporation	99	91	91.9192	Medicare and Medicaid	4	3	3	4	4	056471	411	91.4	056471	415	79.8
056475	94541	CA	Alameda	N	For profit - Corporation	71	62	87.3239	Medicare and Medicaid	2	1	5	4	4	056475	411	96.9	056475	415	68.6
056476	94523	CA	Contra Costa	N	For profit - Corporation	113	103	91.1504	Medicare and Medicaid	4	3	3	4	5	056476	411	100	056476	415	98.6
056477	91732	CA	Los Angeles	Y	For profit - Partnership	139	117	84.1727	Medicare and Medicaid	3	2	4	4	4	056477	411	71	056477	415	79.9
056478	90059	CA	Los Angeles	Y	For profit - Corporation	149	144	96.6443	Medicare and Medicaid	3	2	5	3	2	056478	411	88.2	056478	415	99.2
056479	94578	CA	Alameda	N	Government - County	109	103	94.4954	Medicare and Medicaid	4	3	2	5	5	056479	411	99.7	056479	415	99
056483	95437	CA	Mendocino	N	For profit - Corporation	79	73	92.4051	Medicare and Medicaid	4	3	4	4	4	056483	411	89.8	056483	415	96.3
056485	92505	CA	Riverside	Y	For profit - Individual	99	97	97.9798	Medicare and Medicaid	5	4	5	2	2	056485	411	86.7	056485	415	100
056487	90640	CA	Los Angeles	Y	For profit - Corporation	181	181	100	Medicare and Medicaid	3	2	5	3	3	056487	411	38.1	056487	415	57.1
056488	90502	CA	Los Angeles	Y	For profit - Corporation	299	202	67.5585	Medicare and Medicaid	2	1	5	3	2	056488	411	88.3	056488	415	98
056489	90029	CA	Los Angeles	Y	For profit - Corporation	99	98	98.9899	Medicare and Medicaid	4	2	5	4	3	056489	411	98.4	056489	415	100
056495	95670	CA	Sacramento	Y	For profit - Partnership	138	125	90.5797	Medicare and Medicaid	4	4	4	4	4	056495	411	99.2	056495	415	100
056496	92008	CA	San Diego	Y	Non profit - Corporation	33	28	84.8485	Medicare and Medicaid	5	4	5	5	5	056496	411	100	056496	415	100
056499	90503	CA	Los Angeles	Y	Non profit - Church related	115	70	60.8696	Medicare and Medicaid	5	3	5	5	5	056499	411		056499	415
05A021	93662	CA	Fresno	Y	Non profit - Church related	59	48	81.3559	Medicaid	4	4	4	4	3	05A021	411	100	05A021	415	100
05A024	95355	CA	Stanislaus	N	For profit - Corporation	194	174	89.6907	Medicaid	5	4	5	3	1	05A024	411	97.9	05A024	415	99.6
05A027	92346	CA	San Bernardino	Y	For profit - Corporation	116	113	97.4138	Medicaid	5	3	5	4	4	05A027	411	97.6	05A027	415	100
05A028	94589	CA	Solano	N	For profit - Corporation	246	35	14.2276	Medicaid	5	4	5	3	3	05A028	411	93	05A028	415	94
05A047	95350	CA	Stanislaus	N	Non profit - Corporation	59	55	93.2203	Medicaid	5	5	4	4	4	05A047	411	99.3	05A047	415	96.8
05A063	95062	CA	Santa Cruz	Y	For profit - Corporation	20	17	85	Medicaid	2	1	5	5	5	05A063	411	100	05A063	415	96.9
05A103	95010	CA	Santa Cruz	Y	For profit - Corporation	40	30	75	Medicaid	5	3	5	4	3	05A103	411	100	05A103	415	96.6
05A109	91010	CA	Los Angeles	Y	For profit - Corporation	167	150	89.8204	Medicaid	5	3	5	4	3	05A109	411	91.5	05A109	415	100
05A110	95334	CA	Merced	Y	Non profit - Church related	33	32	96.9697	Medicaid	5	5	5	5	5	05A110	411	94.7	05A110	415	97.9
05A122	91732	CA	Los Angeles	Y	For profit - Corporation	53	41	77.3585	Medicaid	5	4	5	2	1	05A122	411	100	05A122	415	100
05A125	92251	CA	Imperial	N	Non profit - Corporation	31	29	93.5484	Medicaid	5	4	5	4	3	05A125	411	91.7	05A125	415	92.9
05A130	93625	CA	Fresno	Y	For profit - Corporation	46	45	97.8261	Medicaid	5	4	5	3	1	05A130	411	89.6	05A130	415	80
05A134	91767	CA	Los Angeles	Y	For profit - Corporation	95	95	100	Medicaid	5	4	5			05A134	411	100	05A134	415	100
05A137	91767	CA	Los Angeles	Y	For profit - Corporation	43	43	100	Medicaid	5	4	5	3	2	05A137	411	100	05A137	415	100
05A147	95340	CA	Merced	Y	For profit - Corporation	96	94	97.9167	Medicaid	5	5	5			05A147	411	93.3	05A147	415	99.2
05A164	91766	CA	Los Angeles	Y	For profit - Corporation	120	120	100	Medicaid	5	3	5	4	3	05A164	411	99.4	05A164	415	99.7
05A183	93727	CA	Fresno	Y	For profit - Corporation	49	48	97.9592	Medicaid	5	4	5	2	1	05A183	411	97.7	05A183	415	91
05A192	92021	CA	San Diego	Y	For profit - Individual	19	19	100	Medicaid	5	5	5	4	4	05A192	411	100	05A192	415	37.7
05A198	93257	CA	Tulare	N	Government - State	201	61	30.3483	Medicaid	4	2	5	4	4	05A198	411	96.4	05A198	415	99.5
05A205	93662	CA	Fresno	Y	For profit - Corporation	34	31	91.1765	Medicaid	5	4	5	2	1	05A205	411	87.3	05A205	415	54.9
05A208	92407	CA	San Bernardino	Y	For profit - Corporation	78	69	88.4615	Medicaid	3	2	5			05A208	411	72.5	05A208	415	99.3
05A213	95431	CA	Sonoma	N	Government - State	427	197	46.1358	Medicaid	2	1	5	5	5	05A213	411	95.5	05A213	415	100
05A263	92501	CA	Riverside	Y	For profit - Corporation	120	119	99.1667	Medicaid	5	3	5	4	2	05A263	411	96.5	05A263	415	95.4
05A264	92509	CA	Riverside	Y	For profit - Individual	108	105	97.2222	Medicaid	4	2	5	5	5	05A264	411	100	05A264	415	100
05A268	92407	CA	San Bernardino	Y	For profit - Individual	59	53	89.8305	Medicaid	2	1	4	4	2	05A268	411	100	05A268	415	100
05A269	90066	CA	Los Angeles	Y	For profit - Corporation	77	77	100	Medicaid	4	3	5	2	1	05A269	411	100	05A269	415	100
05A277	95127	CA	Santa Clara	N	For profit - Corporation	116	110	94.8276	Medicaid	5	3	5	5	5	05A277	411	94	05A277	415	98.7
05A290	94118	CA	San Francisco	Y	Non profit - Corporation	46	46	100	Medicaid	5	5	5	4	4	05A290	411	92.5	05A290	415	100
05A292	92123	CA	San Diego	Y	Non profit - Corporation	43	36	83.7209	Medicaid	5	4	5	5	5	05A292	411	100	05A292	415	99.1
05A311	92626	CA	Orange	N	Government - State	396	132	33.3333	Medicaid	4	2	5	4	5	05A311	411	99.7	05A311	415	100
05A312	91767	CA	Los Angeles	Y	Government - State	236	30	12.7119	Medicaid	3	2	5			05A312	411	100	05A312	415	100
05A315	94117	CA	San Francisco	Y	For profit - Partnership	34	32	94.1176	Medicaid	5	4	5	3	2	05A315	411	61.5	05A315	415	97.9
05A331	90732	CA	Los Angeles	Y	Non profit - Corporation	27	26	96.2963	Medicaid	5	4	5			05A331	411	100	05A331	415	98.7
05A340	95207	CA	San Joaquin	N	For profit - Corporation	190	186	97.8947	Medicaid	5	4	5	4	3	05A340	411	100	05A340	415	100
05A347	94541	CA	Alameda	N	For profit - Corporation	36	35	97.2222	Medicaid	5	4	5	4	2	05A347	411	100	05A347	415	100
05A355	90723	CA	Los Angeles	Y	For profit - Corporation	173	123	71.0983	Medicaid	2	1	5	4	3	05A355	411	100	05A355	415	98.6
05A357	94558	CA	Napa	Y	Government - State	36	21	58.3333	Medicaid	2	1	5	5	5	05A357	411	87.9	05A357	415	100
05A360	91732	CA	Los Angeles	Y	For profit - Corporation	45	42	93.3333	Medicaid	5	5		4	3	05A360	411		05A360	415
05A364	94040	CA	Santa Clara	N	Non profit - Corporation	30	27	90	Medicaid	4	4	4	4	4	05A364	411	98.2	05A364	415	94.6
05A371	96002	CA	Shasta	N	For profit - Corporation	99	88	88.8889	Medicaid	5	4	5	3	2	05A371	411	99.6	05A371	415	100
05A376	90813	CA	Los Angeles	Y	For profit - Corporation	39	29	74.359	Medicaid	5	4	5	5	5	05A376	411		05A376	415
05A387	92407	CA	San Bernardino	Y	For profit - Corporation	58	58	100	Medicaid	4	4	4	4	2	05A387	411	98	05A387	415	99.4
05A396	94601	CA	Alameda	N	For profit - Corporation	96	56	58.3333	Medicaid	4	2	5	4	3	05A396	411	99.4	05A396	415	95.2
05A397	91342	CA	Los Angeles	Y	For profit - Corporation	208	202	97.1154	Medicaid	2	1	5	4	2	05A397	411	97.1	05A397	415	98.6
05A408	94538	CA	Alameda	N	For profit - Corporation	88	62	70.4545	Medicaid	5	4	5	5	5	05A408	411	100	05A408	415	100
05A411	90033	CA	Los Angeles	Y	Non profit - Corporation	90	89	98.8889	Medicaid	5	5	5	2	2	05A411	411	100	05A411	415	100
05A427	94538	CA	Alameda	N	For profit - Corporation	126	125	99.2063	Medicaid	4	2	5	5	5	05A427	411	97.9	05A427	415	99.6
05A428	91770	CA	Los Angeles	Y	For profit - Corporation	96	67	69.7917	Medicaid						05A428	411	100	05A428	415	100
05E062	90731	CA	Los Angeles	Y	Non profit - Corporation	83	81	97.5904	Medicaid	5	4	5			05E062	411	100	05E062	415	100
05E083	95608	CA	Sacramento	Y	For profit - Corporation	47	43	91.4894	Medicaid	5	3	5	4	3	05E083	411	96.7	05E083	415	89.2
05E119	92780	CA	Orange	N	For profit - Corporation	99	92	92.9293	Medicaid	2	1	5	2	4	05E119	411	98.1	05E119	415	99.6
065001	80010	CO	Adams	N	For profit - Corporation	108	83	76.8519	Medicare and Medicaid	1	1	4	3	3	065001	411	96.7	065001	415	97.6
065009	80206	CO	Denver	Y	For profit - Partnership	155	135	87.0968	Medicare and Medicaid	4	3	4	4	4	065009	411	82.8	065009	415	1.1
065015	80033	CO	Jefferson	N	Non profit - Church related	168	140	83.3333	Medicare and Medicaid	3	2	4	5	5	065015	411	81	065015	415	98
065034	80222	CO	Denver	Y	For profit - Corporation	75	67	89.3333	Medicare and Medicaid	5	4	5	3	3	065034	411	81.9	065034	415	92.1
065052	80304	CO	Boulder	Y	For profit - Corporation	162	145	89.5062	Medicare and Medicaid	4	2	5	4	5	065052	411	95.6	065052	415	99.1
065077	80110	CO	Arapahoe	N	For profit - Corporation	86	49	56.9767	Medicare and Medicaid	4	2	5	4	4	065077	411	82.3	065077	415	46.2
065089	80910	CO	El Paso	N	Non profit - Corporation	100	99	99	Medicare and Medicaid	3	2	4	4	3	065089	411	100	065089	415	96.8
065092	80226	CO	Jefferson	N	For profit - Corporation	240	80	33.3333	Medicare and Medicaid	4	3	4	4	4	065092	411	99	065092	415	95.5
065095	80631	CO	Weld	N	Non profit - Corporation	210	166	79.0476	Medicare and Medicaid	3	2	3	4	4	065095	411	81.8	065095	415	88.1
065097	80226	CO	Jefferson	N	For profit - Limited Liability company	90	68	75.5556	Medicare and Medicaid	5	4	4	5	5	065097	411	100	065097	415	100
065100	81004	CO	Pueblo	Y	For profit - Corporation	81	73	90.1235	Medicare and Medicaid	4	3	2	5	5	065100	411	99.5	065100	415	97.3
065108	80233	CO	Adams	N	Non profit - Corporation	160	112	70	Medicare and Medicaid	2	1	4	5	5	065108	411	92.8	065108	415	96.8
065110	81506	CO	Mesa	N	For profit - Corporation	89	62	69.6629	Medicare and Medicaid	3	2	5	3	4	065110	411	98.7	065110	415	100
065113	80909	CO	El Paso	N	Non profit - Corporation	60	54	90	Medicare and Medicaid	3	2	4	4	5	065113	411	90.5	065113	415	98.6
065119	81401	CO	Montrose	N	Non profit - Church related	101	75	74.2574	Medicare and Medicaid	5	3	5	5	5	065119	411	75.4	065119	415	92.1
065120	80030	CO	Adams	N	For profit - Corporation	113	87	76.9912	Medicare and Medicaid	5	5	4	4	5	065120	411	97.9	065120	415	85.1
065121	81001	CO	Pueblo	Y	Non profit - Corporation	60	56	93.3333	Medicare and Medicaid	2	1	4	4	5	065121	411	100	065121	415	95.6
065124	80222	CO	Denver	Y	For profit - Corporation	133	124	93.2331	Medicare and Medicaid	5	4	5	4	3	065124	411	100	065124	415	98.3
065129	80538	CO	Larimer	N	For profit - Corporation	136	115	84.5588	Medicare and Medicaid	5	3	5	5	5	065129	411	99.7	065129	415	99.3
065139	80537	CO	Larimer	N	Non profit - Corporation	104	100	96.1538	Medicare and Medicaid	3	2	4	4	5	065139	411	91.8	065139	415	96.5
065142	80525	CO	Larimer	N	For profit - Corporation	130	126	96.9231	Medicare and Medicaid	5	5	5	5	5	065142	411	96.1	065142	415	100
065144	81230	CO	Gunnison	N	Government - County	59	41	69.4915	Medicare and Medicaid	5	3	5	5	5	065144	411	100	065144	415	100
065146	80014	CO	Arapahoe	N	For profit - Corporation	218	211	96.789	Medicare and Medicaid	1	1	4	3	4	065146	411	92.6	065146	415	95.9
065147	80906	CO	El Paso	N	For profit - Corporation	159	143	89.9371	Medicare and Medicaid	1	1	3	3	4	065147	411	83.6	065147	415	84.6
065150	80751	CO	Logan	N	For profit - Corporation	84	71	84.5238	Medicare and Medicaid	2	1	3	4	4	065150	411	100	065150	415	99.5
065152	80904	CO	El Paso	N	For profit - Corporation	68	58	85.2941	Medicare and Medicaid	4	3	4	4	5	065152	411	90.4	065152	415	84.3
065153	81321	CO	Montezuma	N	For profit - Corporation	101	68	67.3267	Medicare and Medicaid	4	3	3	4	4	065153	411	100	065153	415	99.4
065163	80723	CO	Morgan	N	Non profit - Corporation	132	113	85.6061	Medicare and Medicaid	4	4	4	4	2	065163	411	100	065163	415	100
065165	80537	CO	Larimer	N	For profit - Limited Liability company	114	95	83.3333	Medicare and Medicaid	2	1	5	3	4	065165	411	81.5	065165	415	82
065166	80524	CO	Larimer	N	For profit - Limited Liability company	83	63	75.9036	Medicare and Medicaid	4	2	5	4	5	065166	411	89.3	065166	415	90.1
065168	80910	CO	El Paso	N	For profit - Corporation	112	74	66.0714	Medicare and Medicaid	2	1	5	4	5	065168	411	98.1	065168	415	71.7
065169	81001	CO	Pueblo	Y	For profit - Limited Liability company	120	85	70.8333	Medicare and Medicaid	2	1	5	3	3	065169	411	100	065169	415	100
065170	80723	CO	Morgan	N	For profit - Corporation	85	55	64.7059	Medicare and Medicaid	3	2	5	3	3	065170	411	94.1	065170	415	100
065171	80214	CO	Jefferson	N	For profit - Individual	70	66	94.2857	Medicare and Medicaid	4	2	5	4	3	065171	411	90.8	065171	415	57.1
065172	80910	CO	El Paso	N	For profit - Limited Liability company	108	93	86.1111	Medicare and Medicaid	2	1	5	3	5	065172	411	97.4	065172	415	99.6
065174	80751	CO	Logan	N	For profit - Corporation	103	55	53.3981	Medicare and Medicaid	4	2	5	4	5	065174	411	95.5	065174	415	93.7
065175	80905	CO	El Paso	N	For profit - Corporation	83	70	84.3373	Medicare and Medicaid	2	2	3	3	3	065175	411	58.7	065175	415	48.6
065176	80010	CO	Arapahoe	N	For profit - Corporation	110	94	85.4545	Medicare and Medicaid	2	1	5	4	3	065176	411	70	065176	415	89.6
065179	81212	CO	Fremont	N	For profit - Corporation	90	71	78.8889	Medicare and Medicaid	2	1	4	4	4	065179	411	99.1	065179	415	95.9
065181	80701	CO	Morgan	N	For profit - Corporation	120	63	52.5	Medicare and Medicaid	3	2	4	4	5	065181	411	99.4	065181	415	97.6
065183	81212	CO	Fremont	N	Non profit - Corporation	116	61	52.5862	Medicare and Medicaid	4	4	4	4	4	065183	411	100	065183	415	100
065185	80517	CO	Larimer	N	Government - Hospital district	60	34	56.6667	Medicare and Medicaid	5	4	5	5	5	065185	411	98	065185	415	80.4
065187	80821	CO	Lincoln	N	Government - County	35	24	68.5714	Medicare and Medicaid	2	2	1	5	5	065187	411	97.1	065187	415	97.1
065188	80465	CO	Jefferson	N	For profit - Partnership	180	148	82.2222	Medicare and Medicaid	1	1	4	3	4	065188	411	91.9	065188	415	98.9
065189	80501	CO	Boulder	Y	For profit - Corporation	105	84	80	Medicare and Medicaid	2	1	4	4	4	065189	411	91	065189	415	89.5
065191	80236	CO	Denver	Y	For profit - Corporation	125	110	88	Medicare and Medicaid	3	2	2	4	5	065191	411	83.2	065191	415	82.1
065192	80524	CO	Larimer	N	For profit - Corporation	96	71	73.9583	Medicare and Medicaid	2	1	4	4	4	065192	411	89.6	065192	415	63.2
065193	80229	CO	Adams	N	For profit - Limited Liability company	126	87	69.0476	Medicare and Medicaid	4	2	5	4	5	065193	411	97.8	065193	415	99.6
065195	81401	CO	Montrose	N	For profit - Corporation	104	70	67.3077	Medicare and Medicaid	4	3	5	3	3	065195	411	97.3	065195	415	100
065196	80233	CO	Adams	N	For profit - Corporation	162	138	85.1852	Medicare and Medicaid	3	3	3	3	4	065196	411	96	065196	415	98
065198	80904	CO	El Paso	N	For profit - Corporation	45	36	80	Medicare and Medicaid	5	4	5	4	5	065198	411	81.1	065198	415	73.7
065202	80214	CO	Jefferson	N	For profit - Corporation	130	89	68.4615	Medicare and Medicaid	3	2	4	5	5	065202	411	80.3	065202	415	92.7
065203	80120	CO	Arapahoe	N	For profit - Corporation	190	152	80	Medicare and Medicaid	4	2	5	5	5	065203	411	67.2	065203	415	60.8
065206	80222	CO	Denver	Y	For profit - Corporation	70	68	97.1429	Medicare and Medicaid	5	4	5	4	5	065206	411	100	065206	415	98.5
065208	80110	CO	Arapahoe	N	For profit - Corporation	81	58	71.6049	Medicare and Medicaid	5	3	5	4	4	065208	411	97.6	065208	415	94.5
065209	80214	CO	Jefferson	N	For profit - Corporation	140	95	67.8571	Medicare and Medicaid	5	3	5	4	5	065209	411	94.6	065209	415	94.3
065211	80631	CO	Weld	N	For profit - Corporation	116	107	92.2414	Medicare and Medicaid	5	4	5	4	4	065211	411	99.6	065211	415	100
065212	80634	CO	Weld	N	For profit - Corporation	118	94	79.661	Medicare and Medicaid	4	3	5	3	5	065212	411	95.9	065212	415	80.2
065213	80218	CO	Denver	Y	Non profit - Church related	86	55	63.9535	Medicare and Medicaid	4	3	4	4	5	065213	411	84.4	065213	415	92.3
065214	81050	CO	Otero	N	Non profit - Corporation	110	71	64.5455	Medicare and Medicaid	2	1	4	5	5	065214	411	95.9	065214	415	99.4
065217	81212	CO	Fremont	N	For profit - Corporation	60	37	61.6667	Medicare and Medicaid	2	1	4	4	5	065217	411	92.6	065217	415	97.9
065219	80634	CO	Weld	N	For profit - Corporation	114	94	82.4561	Medicare and Medicaid	2	2	4	2	4	065219	411	82.6	065219	415	64
065220	81201	CO	Chaffee	N	For profit - Corporation	112	80	71.4286	Medicare and Medicaid	4	3	4	4	3	065220	411	99.6	065220	415	99.6
065221	80525	CO	Larimer	N	For profit - Corporation	138	113	81.8841	Medicare and Medicaid	3	2	5	2	4	065221	411	74.6	065221	415	64.8
065222	80303	CO	Boulder	Y	For profit - Limited Liability company	165	92	55.7576	Medicare and Medicaid	2	1	5	3	4	065222	411	80.3	065222	415	39.3
065223	80224	CO	Arapahoe	N	For profit - Corporation	118	88	74.5763	Medicare and Medicaid	5	3	5	4	5	065223	411	86.8	065223	415	97.4
065225	80907	CO	El Paso	N	For profit - Corporation	80	57	71.25	Medicare and Medicaid	2	1	5	4	5	065225	411	48.8	065225	415	22.8
065226	80501	CO	Boulder	Y	For profit - Corporation	120	88	73.3333	Medicare and Medicaid	1	1	4	3	4	065226	411	91.3	065226	415	68.2
065227	80525	CO	Larimer	N	Non profit - Corporation	64	60	93.75	Medicare and Medicaid	3	4	1	4	5	065227	411	100	065227	415	100
065228	81526	CO	Mesa	N	For profit - Corporation	91	73	80.2198	Medicare and Medicaid	2	1	5	3	4	065228	411	95.5	065228	415	100
065229	81004	CO	Pueblo	Y	For profit - Corporation	115	81	70.4348	Medicare and Medicaid	3	2	5	3	3	065229	411	96.8	065229	415	100
065230	80222	CO	Denver	Y	For profit - Limited Liability company	106	74	69.8113	Medicare and Medicaid	5	4	5	3	3	065230	411	99.5	065230	415	100
065231	81001	CO	Pueblo	Y	For profit - Corporation	180	145	80.5556	Medicare and Medicaid	3	2	5	3	3	065231	411	88.9	065231	415	88.9
065232	81004	CO	Pueblo	Y	For profit - Corporation	146	93	63.6986	Medicare and Medicaid	3	2	5	2	4	065232	411	99.1	065232	415	100
065233	80236	CO	Denver	Y	For profit - Partnership	143	109	76.2238	Medicare and Medicaid	3	2	5	3	4	065233	411	93.4	065233	415	98
065234	81101	CO	Alamosa	N	For profit - Partnership	60	40	66.6667	Medicare and Medicaid	4	4	4	4	5	065234	411	98.1	065234	415	96.3
065235	81067	CO	Otero	N	For profit - Corporation	91	62	68.1319	Medicare and Medicaid	3	2	4	4	5	065235	411	98.2	065235	415	98.8
065236	81004	CO	Pueblo	Y	For profit - Corporation	60	47	78.3333	Medicare and Medicaid	5	4	5	4	5	065236	411	97.2	065236	415	99.1
065237	81623	CO	Garfield	N	For profit - Limited Liability company	90	75	83.3333	Medicare and Medicaid	4	3	4	4	5	065237	411	97.7	065237	415	93.6
065238	80241	CO	Adams	N	For profit - Corporation	242	215	88.843	Medicare and Medicaid	1	1	3	2	2	065238	411	93.8	065238	415	89.1
065239	81101	CO	Alamosa	N	For profit - Corporation	70	57	81.4286	Medicare and Medicaid	4	3	5	3	3	065239	411	98.1	065239	415	98.1
065240	80601	CO	Adams	N	For profit - Corporation	108	85	78.7037	Medicare and Medicaid	3	3	3	3	4	065240	411	92.9	065240	415	96.2
065241	80224	CO	Denver	Y	For profit - Corporation	160	146	91.25	Medicare and Medicaid	4	4	3	2	4	065241	411	89.6	065241	415	97.8
065242	80222	CO	Denver	Y	For profit - Corporation	60	60	100	Medicare and Medicaid	5	5	4	4	4	065242	411	100	065242	415	91.9
065243	81301	CO	La Plata	N	For profit - Corporation	158	122	77.2152	Medicare and Medicaid	2	1	5	3	4	065243	411	100	065243	415	99.7
065244	81601	CO	Garfield	N	For profit - Corporation	54	35	64.8148	Medicare and Medicaid	1	1	4	3	4	065244	411	100	065244	415	100
065245	80526	CO	Larimer	N	For profit - Corporation	102	96	94.1176	Medicare and Medicaid	5	3	5	5	5	065245	411	87.3	065245	415	100
065246	80910	CO	El Paso	N	Non profit - Church related	81	76	93.8272	Medicare and Medicaid	4	4	3	4	4	065246	411	98.6	065246	415	95.3
065247	80907	CO	El Paso	N	For profit - Corporation	91	73	80.2198	Medicare and Medicaid	2	1	4	5	5	065247	411	88.4	065247	415	70.3
065248	80226	CO	Jefferson	N	For profit - Partnership	170	164	96.4706	Medicare and Medicaid	5	3	5	4	5	065248	411	93.4	065248	415	20
065249	81416	CO	Delta	N	For profit - Corporation	80	42	52.5	Medicare and Medicaid	3	2	4	4	5	065249	411	97	065249	415	100
065250	81212	CO	Fremont	N	For profit - Corporation	85	80	94.1176	Medicare and Medicaid	4	2	5	4	5	065250	411	99.5	065250	415	98.5
065251	81428	CO	Delta	N	For profit - Corporation	60	40	66.6667	Medicare and Medicaid	5	4	4	5	5	065251	411	99	065251	415	100
065252	80917	CO	El Paso	N	For profit - Corporation	147	98	66.6667	Medicare and Medicaid	2	1	4	4	4	065252	411	94.9	065252	415	96
065253	81501	CO	Mesa	N	For profit - Corporation	96	82	85.4167	Medicare and Medicaid	2	1	4	4	4	065253	411	88.9	065253	415	88.6
065254	80909	CO	El Paso	N	Non profit - Corporation	116	114	98.2759	Medicare and Medicaid	4	4	4	4	5	065254	411	98.5	065254	415	100
065255	80206	CO	Denver	Y	For profit - Individual	201	85	42.2886	Medicare and Medicaid	5	4	5	4	5	065255	411	85.2	065255	415	74.8
065256	80222	CO	Denver	Y	For profit - Corporation	120	111	92.5	Medicare and Medicaid	3	2	4	4	4	065256	411	91.7	065256	415	77.9
065257	80524	CO	Larimer	N	For profit - Corporation	60	48	80	Medicare and Medicaid	3	2	4	4	5	065257	411	88.7	065257	415	97.2
065258	81418	CO	Delta	N	Non profit - Corporation	79	61	77.2152	Medicare and Medicaid	3	2	4	4	4	065258	411	97.9	065258	415	98
065259	80121	CO	Arapahoe	N	For profit - Partnership	133	128	96.2406	Medicare and Medicaid	5	4	5	4	5	065259	411	84.2	065259	415	100
065263	80759	CO	Yuma	N	For profit - Limited Liability company	58	45	77.5862	Medicare and Medicaid	3	3	4	2	3	065263	411	92.4	065263	415	100
065264	81641	CO	Rio Blanco	N	Government - Hospital district	33	20	60.6061	Medicare and Medicaid	5	4	3	5	5	065264	411	100	065264	415	70.3
065265	80513	CO	Larimer	N	For profit - Corporation	76	65	85.5263	Medicare and Medicaid	2	1	5	4	5	065265	411	100	065265	415	100
065266	80012	CO	Arapahoe	N	For profit - Corporation	120	105	87.5	Medicare and Medicaid	5	4	5	3	3	065266	411	95.1	065266	415	88.1
065267	80301	CO	Boulder	Y	For profit - Corporation	150	112	74.6667	Medicare and Medicaid	5	3	5	4	5	065267	411	90.2	065267	415	86.9
065269	81005	CO	Pueblo	Y	For profit - Corporation	187	155	82.8877	Medicare and Medicaid	3	2	5	3	4	065269	411	64.4	065269	415	75.5
065271	81003	CO	Pueblo	Y	Non profit - Corporation	20	19	95	Medicare	5	4	2	5	5	065271	411		065271	415
065272	80214	CO	Jefferson	N	For profit - Corporation	83	78	93.9759	Medicare and Medicaid	4	3	4	4	3	065272	411	100	065272	415	100
065273	80033	CO	Jefferson	N	For profit - Corporation	72	64	88.8889	Medicare and Medicaid	2	2	3	3	4	065273	411	92.9	065273	415	91.3
065274	80219	CO	Denver	Y	For profit - Corporation	85	80	94.1176	Medicare and Medicaid	4	4	3	4	3	065274	411	97.3	065274	415	98.2
065276	80439	CO	Jefferson	N	For profit - Corporation	120	97	80.8333	Medicare and Medicaid	3	3	4	3	5	065276	411	94.5	065276	415	86.6
065278	80550	CO	Weld	N	For profit - Corporation	112	93	83.0357	Medicare and Medicaid	4	2	5	4	3	065278	411	59.3	065278	415	90.3
065282	80501	CO	Boulder	Y	For profit - Corporation	187	150	80.2139	Medicare and Medicaid	5	4	5	4	5	065282	411	95.3	065282	415	86.4
065283	80022	CO	Adams	N	For profit - Individual	105	83	79.0476	Medicare and Medicaid	2	1	4	4	4	065283	411	65.5	065283	415	63.2
065284	80807	CO	Kit Carson	N	For profit - Partnership	37	31	83.7838	Medicare and Medicaid	3	2	4	4	4	065284	411	100	065284	415	96.2
065285	80108	CO	Douglas	N	For profit - Corporation	91	75	82.4176	Medicare and Medicaid	1	1	3	2	4	065285	411	80.1	065285	415	83.5
065286	81501	CO	Mesa	N	For profit - Corporation	70	65	92.8571	Medicare and Medicaid	4	3	4	4	4	065286	411	100	065286	415	92.9
065290	80224	CO	Denver	Y	For profit - Limited Liability company	117	84	71.7949	Medicare and Medicaid	2	1	5	2	3	065290	411	92.3	065290	415	74.2
065291	81144	CO	Rio Grande	N	For profit - Corporation	60	52	86.6667	Medicare and Medicaid	4	3	3	4	4	065291	411	99.2	065291	415	99.3
065292	80033	CO	Jefferson	N	For profit - Partnership	100	85	85	Medicare and Medicaid	5	4	5			065292	411	99.5	065292	415	21.3
065294	81052	CO	Prowers	N	For profit - Partnership	60	42	70	Medicare and Medicaid	4	3	4	4	4	065294	411	100	065294	415	99.2
065296	80214	CO	Jefferson	N	For profit - Individual	100	81	81	Medicare and Medicaid	5	3	5	4	3	065296	411	79.3	065296	415	87.6
065297	80214	CO	Jefferson	N	For profit - Corporation	93	86	92.4731	Medicare and Medicaid	5	4	5	4	4	065297	411	93.2	065297	415	78.9
065298	80214	CO	Jefferson	N	For profit - Corporation	110	83	75.4545	Medicare and Medicaid	4	3	3	4	3	065298	411	90	065298	415	94
065299	80219	CO	Denver	Y	For profit - Corporation	81	67	82.716	Medicare and Medicaid	5	4	5	4	3	065299	411	79.2	065299	415	94.6
065302	80734	CO	Phillips	N	For profit - Corporation	51	26	50.9804	Medicare and Medicaid	5	4	5	5	5	065302	411	100	065302	415	100
065303	80015	CO	Arapahoe	N	Non profit - Corporation	135	129	95.5556	Medicare and Medicaid	4	4	4	4	5	065303	411	80	065303	415	99.2
065305	80921	CO	El Paso	N	For profit - Corporation	42	41	97.619	Medicare	5	3	5	4	5	065305	411	100	065305	415	100
065306	81328	CO	Montezuma	N	For profit - Corporation	110	57	51.8182	Medicare and Medicaid	4	3	3	4	4	065306	411	100	065306	415	100
065307	81506	CO	Mesa	N	For profit - Corporation	88	78	88.6364	Medicare and Medicaid	4	4	4	4	5	065307	411	81.5	065307	415	58.3
065308	80214	CO	Jefferson	N	For profit - Corporation	78	58	74.359	Medicare and Medicaid	5	5	5	5	5	065308	411	76.3	065308	415	89
065309	80720	CO	Washington	N	Government - County	34	23	67.6471	Medicare and Medicaid	4	4	4	4	4	065309	411	100	065309	415	100
065311	80203	CO	Denver	Y	For profit - Corporation	79	69	87.3418	Medicare and Medicaid	5	3	5	5	5	065311	411	97.1	065311	415	89.1
065312	81063	CO	Crowley	N	Non profit - Corporation	37	30	81.0811	Medicare and Medicaid	3	2	4	4	3	065312	411	97.7	065312	415	100
065316	80758	CO	Yuma	N	Non profit - Other	58	44	75.8621	Medicare and Medicaid	5	4	3	5	5	065316	411	100	065316	415	57.5
065318	80022	CO	Adams	N	For profit - Corporation	95	76	80	Medicare and Medicaid	2	1	4	4	4	065318	411	79.4	065318	415	99
065320	80123	CO	Arapahoe	N	For profit - Corporation	35	34	97.1429	Medicare and Medicaid	5	5	5	4	5	065320	411	75.6	065320	415	95.1
065321	80003	CO	Jefferson	N	For profit - Corporation	54	44	81.4815	Medicare and Medicaid	5	4	5	4	5	065321	411	100	065321	415	98.9
065322	80113	CO	Arapahoe	N	For profit - Corporation	128	113	88.2812	Medicare and Medicaid	2	1	5	4	3	065322	411	75.9	065322	415	73.6
065323	80205	CO	Denver	Y	For profit - Corporation	80	80	100	Medicare and Medicaid	5	5	5	4	4	065323	411	88.5	065323	415	98.7
065324	80303	CO	Boulder	Y	Non profit - Corporation	108	50	46.2963	Medicare and Medicaid	5	5	4	5	5	065324	411	78.6	065324	415	90.4
065325	80919	CO	El Paso	N	Non profit - Corporation	108	106	98.1481	Medicare and Medicaid	5	5	5	4	4	065325	411	99.7	065325	415	100
065327	80211	CO	Denver	Y	For profit - Partnership	135	122	90.3704	Medicare and Medicaid	2	1	5	3	4	065327	411	83.3	065327	415	90.2
065328	80501	CO	Boulder	Y	Non profit - Corporation	15	11	73.3333	Medicare	5	5	3	5	5	065328	411		065328	415
065330	80004	CO	Jefferson	N	Non profit - Corporation	120	114	95	Medicare and Medicaid	5	5	4	4	4	065330	411	77.5	065330	415	97.6
065331	81506	CO	Mesa	N	For profit - Corporation	130	113	86.9231	Medicare and Medicaid	5	4	5	5	5	065331	411	97	065331	415	94.8
065332	80014	CO	Arapahoe	N	For profit - Corporation	166	99	59.6386	Medicare	3	2	3	4	5	065332	411	77.6	065332	415	86.6
065333	80813	CO	Teller	N	Government - Hospital district	59	45	76.2712	Medicare and Medicaid	5	3	5	4	5	065333	411	71.8	065333	415	94.4
065337	80011	CO	Adams	N	For profit - Corporation	120	84	70	Medicare and Medicaid	2	1	4	4	4	065337	411	83.4	065337	415	84.6
065341	80487	CO	Routt	N	Non profit - Corporation	59	54	91.5254	Medicare and Medicaid	4	4	4	4	5	065341	411	100	065341	415	100
065344	80222	CO	Denver	Y	Non profit - Corporation	63	60	95.2381	Medicare and Medicaid	5	4	5	4	5	065344	411	98.5	065344	415	100
065345	80122	CO	Arapahoe	N	Non profit - Corporation	93	86	92.4731	Medicare and Medicaid	5	4	5	4	5	065345	411	98.6	065345	415	96.5
065347	81212	CO	Fremont	N	For profit - Corporation	60	55	91.6667	Medicare and Medicaid	2	2	5	1	1	065347	411	99.4	065347	415	100
065351	81047	CO	Prowers	N	For profit - Corporation	49	40	81.6327	Medicare and Medicaid	5	5	4	4	4	065351	411	96.4	065351	415	100
065354	81425	CO	Montrose	N	For profit - Partnership	62	62	100	Medicare and Medicaid	3	2	3	4	4	065354	411	91.2	065354	415	97.3
065355	81004	CO	Pueblo	Y	For profit - Corporation	64	41	64.0625	Medicare and Medicaid	5	4	5	4	5	065355	411	91.5	065355	415	98.9
065356	80910	CO	El Paso	N	For profit - Partnership	121	83	68.595	Medicare and Medicaid	4	2	5	4	5	065356	411	76.4	065356	415	81.6
065358	80030	CO	Adams	N	For profit - Corporation	120	106	88.3333	Medicare and Medicaid	4	3	4	4	5	065358	411	91.9	065358	415	70.5
065359	81054	CO	Bent	N	Government - County	56	52	92.8571	Medicare and Medicaid	4	3	3	4	4	065359	411	100	065359	415	100
065360	81039	CO	Otero	N	For profit - Corporation	45	38	84.4444	Medicare and Medicaid	5	3	5	5	5	065360	411	100	065360	415	100
065361	80104	CO	Douglas	N	For profit - Corporation	120	99	82.5	Medicare and Medicaid	5	5	4	5	5	065361	411	99.3	065361	415	99.7
065362	80231	CO	Arapahoe	N	For profit - Corporation	45	30	66.6667	Medicare	5	4	4	5	5	065362	411	100	065362	415	97.5
065366	81147	CO	Archuleta	N	For profit - Limited Liability company	60	57	95	Medicare and Medicaid	4	3	4	4	5	065366	411	99.3	065366	415	100
065367	80021	CO	Jefferson	N	Non profit - Church related	60	58	96.6667	Medicare and Medicaid	2	2	4	3	4	065367	411	73.3	065367	415	85.5
065368	80634	CO	Weld	N	For profit - Corporation	124	76	61.2903	Medicare and Medicaid	5	4	5	4	5	065368	411	99.3	065368	415	94
065370	80120	CO	Arapahoe	N	For profit - Corporation	120	116	96.6667	Medicare and Medicaid	4	4	4	4	5	065370	411	95.5	065370	415	91.4
065373	80904	CO	El Paso	N	For profit - Corporation	45	30	66.6667	Medicare	2	1	4	4	5	065373	411	75.5	065373	415	100
065374	80228	CO	Jefferson	N	For profit - Corporation	45	36	80	Medicare	5	4	5	4	5	065374	411	75	065374	415	97.5
065376	80111	CO	Arapahoe	N	For profit - Corporation	90	68	75.5556	Medicare	5	3	5	5	5	065376	411	77.5	065376	415	100
065377	80526	CO	Larimer	N	For profit - Corporation	90	81	90	Medicare	4	4	4	4	5	065377	411	100	065377	415	100
065378	80601	CO	Adams	N	For profit - Corporation	117	105	89.7436	Medicare and Medicaid	3	2	4	4	5	065378	411	95.5	065378	415	52.4
065379	80020	CO	Broomfield	N	For profit - Corporation	210	162	77.1429	Medicare and Medicaid	2	1	3	4	4	065379	411	90.1	065379	415	77.5
065380	80045	CO	Adams	N	Government - State	180	171	95	Medicare and Medicaid	2	1	2	4	4	065380	411	83.2	065380	415	66.3
065381	81650	CO	Garfield	N	Government - Hospital district	57	45	78.9474	Medicare and Medicaid	5	5	4	5	5	065381	411	93.7	065381	415	98.4
065382	80904	CO	El Paso	N	For profit - Corporation	57	51	89.4737	Medicare	4	4	4	4	5	065382	411	93.3	065382	415	97.1
065383	80229	CO	Adams	N	For profit - Corporation	25	24	96	Medicare and Medicaid	3	2	4	5	5	065383	411	90.9	065383	415	79.5
065384	81625	CO	Moffat	N	For profit - Corporation	58	47	81.0345	Medicare and Medicaid	3	2	4	4	3	065384	411	81.9	065384	415	97.6
065386	81650	CO	Garfield	N	Government - State	89	68	76.4045	Medicare and Medicaid	3	2	4	5	5	065386	411	98	065386	415	98
065387	80207	CO	Denver	Y	For profit - Partnership	60	52	86.6667	Medicare and Medicaid	5	4	5	5	5	065387	411	96	065387	415	100
065388	80014	CO	Arapahoe	N	For profit - Corporation	58	52	89.6552	Medicare	5	4	4	5	5	065388	411	74	065388	415	99
065390	80907	CO	El Paso	N	For profit - Partnership	80	72	90	Medicare	4	3	3	5	5	065390	411		065390	415
065391	81144	CO	Rio Grande	N	Government - State	60	58	96.6667	Medicare and Medicaid	4	3	4	4	5	065391	411	100	065391	415	88.6
065392	80247	CO	Arapahoe	N	For profit - Corporation	56	46	82.1429	Medicare	5	4	3	5	5	065392	411	94.8	065392	415	93.5
065393	80012	CO	Arapahoe	N	For profit - Corporation	54	45	83.3333	Medicare	5	5	2	5	5	065393	411		065393	415
065394	81226	CO	Fremont	N	Government - State	105	96	91.4286	Medicare and Medicaid	4	3	4	5	5	065394	411	96.6	065394	415	95.6
065395	80121	CO	Arapahoe	N	Non profit - Corporation	24	22	91.6667	Medicare	5	4	5	5	5	065395	411	95.1	065395	415	97.6
065396	81082	CO	Las Animas	N	For profit - Corporation	119	106	89.0756	Medicare and Medicaid	3	2	4	5	5	065396	411	100	065396	415	100
065397	80634	CO	Weld	N	For profit - Corporation	53	50	94.3396	Medicare	5	4	5	4	5	065397	411	100	065397	415	96.6
065398	80126	CO	Douglas	N	For profit - Corporation	24	18	75	Medicare	4	4	4			065398	411	100	065398	415	100
065399	81140	CO	Conejos	N	For profit - Corporation	60	46	76.6667	Medicare and Medicaid	3	2	3	4	4	065399	411	100	065399	415	100
065400	80227	CO	Denver	Y	For profit - Corporation	108	107	99.0741	Medicare	4	3	5	3	4	065400	411	92	065400	415	96.1
065401	80134	CO	Douglas	N	For profit - Corporation	120	66	55	Medicare and Medicaid	5	4	4	5	5	065401	411	95.9	065401	415	93.3
065402	80127	CO	Arapahoe	N	For profit - Corporation	36	12	33.3333	Medicare	5	5	3			065402	411		065402	415
065403	80134	CO	Douglas	N	For profit - Individual	96	91	94.7917	Medicare	5	5	4	4	4	065403	411		065403	415
065404	80204	CO	Denver	Y	For profit - Corporation	42	41	97.619	Medicare	5	5	4	5	5	065404	411		065404	415
065405	80138	CO	Douglas	N	For profit - Corporation	154	83	53.8961	Medicare	2	2	2	3	3	065405	411	86.5	065405	415	91.6
065406	80004	CO	Jefferson	N	For profit - Partnership	60	36	60	Medicare	4	4	2	4	4	065406	411	45.3	065406	415	66.1
065407	80910	CO	El Paso	N	For profit - Corporation	34	30	88.2353	Medicare	5	5	5	5	5	065407	411		065407	415
065408	80215	CO	Jefferson	N	For profit - Partnership	57	54	94.7368	Medicare	3	2	4	4	5	065408	411	90.5	065408	415	35.1
065409	80129	CO	Adams	N	Non profit - Corporation	44	3	6.81818	Medicare						065409	411		065409	415
065410	80550	CO	Weld	N	For profit - Individual	30	3	10	Medicare						065410	411		065410	415
065411	81301	CO	La Plata	N	For profit - Corporation	40	3	7.5	Medicare						065411	411		065411	415
06A050	81521	CO	Mesa	N	Non profit - Corporation	120	79	65.8333	Medicaid	2	1	2	4	5	06A050	411	97.2	06A050	415	98.4
06A088	80211	CO	Denver	Y	Non profit - Other	44	42	95.4545	Medicaid	5	4	3	5	5	06A088	411	84.4	06A088	415	100
06A171	80835	CO	Elbert	N	Non profit - Corporation	30	28	93.3333	Medicaid	5	5	4	4	5	06A171	411	93.8	06A171	415	100
06A172	80030	CO	Adams	N	For profit - Individual	103	92	89.3204	Medicaid	5	4	5	4	3	06A172	411	82.6	06A172	415	93.2
06A173	80737	CO	Sedgwick	N	Government - County	32	29	90.625	Medicaid	4	3	4	4	3	06A173	411	100	06A173	415	95.1
06A175	81090	CO	Baca	N	Government - Hospital district	30	23	76.6667	Medicaid	5	3	5	4	3	06A175	411	96.9	06A175	415	100
06A185	81073	CO	Baca	N	Government - Hospital district	56	42	75	Medicaid	3	2	3	5	5	06A185	411	100	06A185	415	100
06A190	81089	CO	Huerfano	N	Government - State	120	104	86.6667	Medicaid	5	4	4	5	5	06A190	411	100	06A190	415	99.4
06A192	80810	CO	Cheyenne	N	Non profit - Other	38	19	50	Medicaid	5	5	4	5	5	06A192	411	100	06A192	415	100
06A196	80906	CO	El Paso	N	Non profit - Corporation	64	60	93.75	Medicaid	5	4	5	5	5	06A196	411	98.8	06A196	415	97.1
06A198	80909	CO	El Paso	N	For profit - Corporation	113	113	100	Medicaid						06A198	411	97.8	06A198	415	70.3
075001	6611	CT	Fairfield	N	For profit - Corporation	274	258	94.1606	Medicare and Medicaid	2	1	5	4	3	075001	411	94.6	075001	415	93.8
075011	6095	CT	Hartford	Y	For profit - Corporation	108	85	78.7037	Medicare and Medicaid	2	1	5	4	4	075011	411	90.8	075011	415	74.2
075013	6040	CT	Hartford	Y	For profit - Corporation	155	121	78.0645	Medicare and Medicaid	4	3	5	3	3	075013	411	98.2	075013	415	98.9
075017	6473	CT	New Haven	Y	For profit - Corporation	120	107	89.1667	Medicare and Medicaid	3	2	5	3	4	075017	411	96.8	075017	415	100
075028	6412	CT	Middlesex	N	For profit - Corporation	60	43	71.6667	Medicare and Medicaid	2	1	4	4	5	075028	411	89.6	075028	415	100
075031	6810	CT	Fairfield	N	For profit - Corporation	100	97	97	Medicare and Medicaid	5	5	4	4	5	075031	411	99.4	075031	415	100
075034	6430	CT	Fairfield	N	For profit - Corporation	229	182	79.476	Medicare and Medicaid	5	3	5	4	4	075034	411	98.2	075034	415	99.7
075044	6062	CT	Hartford	Y	For profit - Corporation	173	115	66.474	Medicare and Medicaid	3	2	3	4	3	075044	411	86.4	075044	415	72.1
075047	6484	CT	Fairfield	N	For profit - Corporation	206	118	57.2816	Medicare and Medicaid	4	3	4	4	3	075047	411	79.1	075047	415	97.4
075056	6082	CT	Hartford	Y	For profit - Corporation	98	89	90.8163	Medicare and Medicaid	4	3	5	3	3	075056	411	94.3	075056	415	90.5
075057	6492	CT	New Haven	Y	For profit - Corporation	97	86	88.6598	Medicare and Medicaid	2	2	4	2	3	075057	411	98.3	075057	415	100
075059	6418	CT	New Haven	Y	For profit - Limited Liability company	120	111	92.5	Medicare and Medicaid	2	2	4	3	3	075059	411	87.6	075059	415	97
075060	6033	CT	Hartford	Y	For profit - Corporation	130	120	92.3077	Medicare and Medicaid	2	2	4	3	4	075060	411	85.8	075060	415	96.9
075061	6902	CT	Fairfield	N	For profit - Corporation	156	147	94.2308	Medicare and Medicaid	5	3	5	4	3	075061	411	100	075061	415	100
075063	6106	CT	Hartford	Y	Non profit - Corporation	199	180	90.4523	Medicare and Medicaid	5	4	5	4	4	075063	411	98.6	075063	415	94.9
075064	6460	CT	New Haven	Y	For profit - Corporation	120	104	86.6667	Medicare and Medicaid	5	4	5	4	3	075064	411	98.4	075064	415	94.1
075069	6831	CT	Fairfield	N	For profit - Corporation	75	62	82.6667	Medicare and Medicaid	2	1	5	4	4	075069	411	83	075069	415	83.1
075070	6475	CT	Middlesex	N	For profit - Corporation	120	84	70	Medicare and Medicaid	5	3	5	4	4	075070	411	92.9	075070	415	97.2
075074	6810	CT	Fairfield	N	For profit - Corporation	64	60	93.75	Medicare and Medicaid	5	5	5	5	5	075074	411	98.2	075074	415	98.8
075078	6241	CT	Windham	N	For profit - Corporation	103	99	96.1165	Medicare and Medicaid	5	4	5	5	5	075078	411	97.7	075078	415	100
075079	6360	CT	New London	Y	For profit - Corporation	120	117	97.5	Medicare and Medicaid	5	4	5	4	4	075079	411	100	075079	415	95.6
075082	6119	CT	Hartford	Y	For profit - Corporation	170	150	88.2353	Medicare and Medicaid	5	4	5	5	5	075082	411	97.7	075082	415	100
075084	6374	CT	Windham	N	For profit - Corporation	62	53	85.4839	Medicare and Medicaid	5	5	5	4	5	075084	411	97.9	075084	415	97.9
075085	6117	CT	Hartford	Y	Non profit - Church related	256	248	96.875	Medicare and Medicaid	4	2	5	4	4	075085	411	99.8	075085	415	100
075089	6457	CT	Middlesex	N	For profit - Corporation	95	66	69.4737	Medicare and Medicaid	4	3	4	4	3	075089	411	89.1	075089	415	84.7
075096	6710	CT	New Haven	Y	For profit - Corporation	60	50	83.3333	Medicare and Medicaid	5	4	5	5	5	075096	411	98.2	075096	415	98.2
075102	6705	CT	New Haven	Y	For profit - Corporation	94	79	84.0426	Medicare and Medicaid	4	2	5	4	4	075102	411	90.8	075102	415	97.1
075104	6604	CT	Fairfield	N	For profit - Corporation	135	100	74.0741	Medicare and Medicaid	5	3	5	4	3	075104	411	91.8	075104	415	95.7
075105	6790	CT	Litchfield	N	For profit - Corporation	86	71	82.5581	Medicare and Medicaid	2	2	5	1	2	075105	411	89.9	075105	415	98.1
075106	6457	CT	Middlesex	N	For profit - Corporation	150	140	93.3333	Medicare and Medicaid	4	2	5	4	3	075106	411	93.8	075106	415	96.8
075109	6117	CT	Hartford	Y	Non profit - Corporation	277	263	94.9458	Medicare and Medicaid	4	2	5	4	5	075109	411	98.8	075109	415	100
075111	6790	CT	Litchfield	N	For profit - Corporation	87	58	66.6667	Medicare and Medicaid	3	2	4	4	5	075111	411	81.1	075111	415	71.9
075113	6385	CT	New London	Y	For profit - Partnership	90	82	91.1111	Medicare and Medicaid	2	1	5	5	5	075113	411	91.4	075113	415	94.7
075117	6830	CT	Fairfield	N	Government - City	202	157	77.7228	Medicare and Medicaid	5	4	5	5	5	075117	411	99.1	075117	415	99.8
075135	6492	CT	New Haven	Y	Non profit - Corporation	382	371	97.1204	Medicare and Medicaid	3	2	4	5	5	075135	411	83.3	075135	415	89.5
075138	6002	CT	Hartford	Y	For profit - Corporation	120	105	87.5	Medicare and Medicaid	2	1	5	4	3	075138	411	68.8	075138	415	90.8
075144	6437	CT	New Haven	Y	For profit - Corporation	90	78	86.6667	Medicare and Medicaid	5	3	5	4	4	075144	411	95.9	075144	415	99.5
075146	6762	CT	New Haven	Y	For profit - Corporation	58	54	93.1034	Medicare and Medicaid	4	4	4	4	5	075146	411	96.1	075146	415	100
075153	6903	CT	Fairfield	N	Government - City	128	116	90.625	Medicare and Medicaid	4	2	5	5	5	075153	411	99.7	075153	415	98.8
075158	6385	CT	New London	Y	For profit - Corporation	120	105	87.5	Medicare and Medicaid	3	2	4	5	5	075158	411	98.2	075158	415	96.8
075159	6850	CT	Fairfield	N	For profit - Corporation	150	119	79.3333	Medicare and Medicaid	2	1	4	4	3	075159	411	69.1	075159	415	89.1
075163	6484	CT	Fairfield	N	Non profit - Other	120	111	92.5	Medicare and Medicaid	5	4	5	5	5	075163	411	91.1	075163	415	97.2
075181	6795	CT	Litchfield	N	For profit - Corporation	110	103	93.6364	Medicare and Medicaid	4	4	4	4	4	075181	411	90	075181	415	93.6
075182	6052	CT	Hartford	Y	For profit - Corporation	180	115	63.8889	Medicare and Medicaid	2	1	5	1	2	075182	411	99.7	075182	415	100
075183	6066	CT	Tolland	N	For profit - Corporation	150	109	72.6667	Medicare and Medicaid	2	1	4	4	4	075183	411	96.4	075183	415	96.8
075185	6051	CT	Hartford	Y	For profit - Corporation	90	90	100	Medicare and Medicaid	3	2	5	3	3	075185	411	87.1	075185	415	69.7
075192	6450	CT	New Haven	Y	For profit - Corporation	130	112	86.1538	Medicare and Medicaid	4	4	3	3	3	075192	411	96.4	075192	415	96.4
075195	6082	CT	Hartford	Y	For profit - Corporation	130	123	94.6154	Medicare and Medicaid	4	4	4	3	3	075195	411	98.2	075195	415	100
075196	6320	CT	New London	Y	For profit - Corporation	128	123	96.0938	Medicare and Medicaid	3	3	4	3	3	075196	411	88.9	075196	415	92.3
075198	6010	CT	Hartford	Y	For profit - Corporation	120	93	77.5	Medicare and Medicaid	4	3	4	4	3	075198	411	97.4	075198	415	96.5
075200	6890	CT	Fairfield	N	For profit - Partnership	120	108	90	Medicare and Medicaid	5	3	5	4	4	075200	411	97.3	075200	415	98.7
075201	6516	CT	New Haven	Y	For profit - Corporation	98	84	85.7143	Medicare and Medicaid	3	3	4	2	3	075201	411	77.9	075201	415	85.9
075202	6018	CT	Litchfield	N	Non profit - Corporation	120	104	86.6667	Medicare and Medicaid	4	3	4	4	4	075202	411	88.6	075202	415	98.9
075204	6790	CT	Litchfield	N	For profit - Corporation	126	107	84.9206	Medicare and Medicaid	4	3	4	4	3	075204	411	98.5	075204	415	100
075205	6450	CT	New Haven	Y	For profit - Corporation	120	82	68.3333	Medicare and Medicaid	3	3	3	3	3	075205	411	80.6	075205	415	94.9
075206	6118	CT	Hartford	Y	For profit - Corporation	150	104	69.3333	Medicare and Medicaid	2	1	4	5	5	075206	411	93.6	075206	415	81.5
075207	6712	CT	New Haven	Y	For profit - Corporation	120	112	93.3333	Medicare and Medicaid	5	4	5	3	3	075207	411	89.7	075207	415	100
075208	6776	CT	Litchfield	N	For profit - Corporation	95	80	84.2105	Medicare and Medicaid	2	1	5	4	4	075208	411	99.5	075208	415	100
075210	6705	CT	New Haven	Y	For profit - Corporation	180	116	64.4444	Medicare and Medicaid	2	1	4	4	3	075210	411	89.2	075210	415	93.4
075211	6067	CT	Hartford	Y	For profit - Corporation	120	96	80	Medicare and Medicaid	2	1	4	4	3	075211	411	82.2	075211	415	97.5
075213	6460	CT	New Haven	Y	For profit - Limited Liability company	120	103	85.8333	Medicare and Medicaid	3	3	5	1	2	075213	411	98.4	075213	415	100
075214	6480	CT	Middlesex	N	For profit - Corporation	65	60	92.3077	Medicare and Medicaid	4	3	4	5	5	075214	411	95.6	075214	415	91.9
075216	6070	CT	Hartford	Y	Non profit - Other	154	109	70.7792	Medicare and Medicaid	5	4	5	4	5	075216	411	98	075216	415	96.9
075219	6708	CT	New Haven	Y	For profit - Corporation	120	112	93.3333	Medicare and Medicaid	1	1	2	3	3	075219	411	95.5	075219	415	98.6
075221	6010	CT	Hartford	Y	For profit - Corporation	132	127	96.2121	Medicare and Medicaid	5	4	5	3	3	075221	411	97.5	075221	415	94.7
075222	6410	CT	New Haven	Y	For profit - Corporation	120	107	89.1667	Medicare and Medicaid	2	1	5	4	3	075222	411	91.7	075222	415	94.8
075228	6514	CT	New Haven	Y	For profit - Corporation	360	318	88.3333	Medicare and Medicaid	1	1	4	2	2	075228	411	78.6	075228	415	75.2
075230	6037	CT	Hartford	Y	For profit - Corporation	60	49	81.6667	Medicare and Medicaid	4	4	4	4	5	075230	411	96.4	075230	415	98.6
075231	6415	CT	New London	Y	For profit - Corporation	60	53	88.3333	Medicare and Medicaid	5	5	4	4	5	075231	411	90.3	075231	415	98.5
075232	6414	CT	Middlesex	N	For profit - Corporation	60	47	78.3333	Medicare and Medicaid	4	3	2	4	5	075232	411	92.7	075232	415	96.4
075234	6492	CT	New Haven	Y	For profit - Corporation	180	124	68.8889	Medicare and Medicaid	4	2	5	4	3	075234	411	91.2	075234	415	51.6
075235	6437	CT	New Haven	Y	For profit - Corporation	73	63	86.3014	Medicare and Medicaid	5	4	5	4	4	075235	411	100	075235	415	100
075236	6068	CT	Litchfield	N	Non profit - Corporation	110	87	79.0909	Medicare and Medicaid	5	4	5	5	5	075236	411	97.5	075236	415	100
075237	6095	CT	Hartford	Y	For profit - Corporation	180	113	62.7778	Medicare and Medicaid	3	3	4	3	4	075237	411	96.8	075237	415	95.3
075238	6067	CT	Hartford	Y	For profit - Corporation	120	119	99.1667	Medicare and Medicaid	5	4	5	3	3	075238	411	90	075238	415	83.7
075239	6114	CT	Hartford	Y	For profit - Corporation	105	99	94.2857	Medicare and Medicaid	5	4	5	3	4	075239	411	92.1	075239	415	99.2
075240	6770	CT	New Haven	Y	For profit - Corporation	120	111	92.5	Medicare and Medicaid	3	3	3	3	4	075240	411	80.5	075240	415	98.1
075241	6488	CT	New Haven	Y	For profit - Corporation	120	118	98.3333	Medicare and Medicaid	5	4	5	4	4	075241	411	97.3	075241	415	95.8
075243	6234	CT	Windham	N	Non profit - Corporation	72	68	94.4444	Medicare and Medicaid	5	5	4	5	5	075243	411	100	075243	415	100
075244	6001	CT	Hartford	Y	For profit - Corporation	120	115	95.8333	Medicare and Medicaid	5	4	5	4	5	075244	411	100	075244	415	100
075246	6518	CT	New Haven	Y	For profit - Corporation	150	119	79.3333	Medicare and Medicaid	4	2	5	4	4	075246	411	96.4	075246	415	88.3
075250	6106	CT	Hartford	Y	For profit - Corporation	150	128	85.3333	Medicare and Medicaid	5	4	5	2	2	075250	411	94.1	075250	415	89.8
075251	6032	CT	Hartford	Y	For profit - Corporation	120	91	75.8333	Medicare and Medicaid	3	2	4	4	4	075251	411	90.9	075251	415	85.3
075252	6040	CT	Hartford	Y	For profit - Corporation	180	161	89.4444	Medicare and Medicaid	3	3	4	3	2	075252	411	90	075252	415	92.3
075253	6415	CT	New London	Y	For profit - Corporation	130	117	90	Medicare and Medicaid	4	3	4	4	3	075253	411	86.6	075253	415	97
075257	6108	CT	Hartford	Y	For profit - Corporation	345	322	93.3333	Medicare and Medicaid	2	1	5	4	5	075257	411	94.5	075257	415	93.2
075258	6280	CT	Windham	N	For profit - Corporation	90	89	98.8889	Medicare and Medicaid	5	5	5	4	4	075258	411	100	075258	415	99.5
075261	6492	CT	New Haven	Y	For profit - Limited Liability company	130	118	90.7692	Medicare and Medicaid	4	3	4	4	3	075261	411	94.1	075261	415	95.5
075263	6416	CT	Middlesex	N	For profit - Corporation	172	152	88.3721	Medicare and Medicaid	2	1	4	4	3	075263	411	83.9	075263	415	92.9
075264	6002	CT	Hartford	Y	For profit - Corporation	150	145	96.6667	Medicare and Medicaid	2	1	5	3	3	075264	411	83	075264	415	89.2
075265	6410	CT	New Haven	Y	Non profit - Corporation	90	85	94.4444	Medicare and Medicaid	4	3	4	4	5	075265	411	97.9	075265	415	99.5
075267	6320	CT	New London	Y	For profit - Corporation	66	54	81.8182	Medicare and Medicaid	4	3	3	4	4	075267	411	99.3	075267	415	88.9
075268	6106	CT	Hartford	Y	For profit - Corporation	144	136	94.4444	Medicare and Medicaid	4	2	5	4	4	075268	411	96	075268	415	92
075270	6340	CT	New London	Y	For profit - Corporation	162	139	85.8025	Medicare and Medicaid	3	3	4	3	4	075270	411	98.1	075270	415	95.9
075271	6355	CT	New London	Y	For profit - Corporation	100	84	84	Medicare and Medicaid	4	3	4	4	5	075271	411	98.6	075271	415	99.5
075272	6082	CT	Hartford	Y	Non profit - Corporation	25	25	100	Medicare and Medicaid	5	4	4	5	5	075272	411	100	075272	415	100
075274	6810	CT	Fairfield	N	For profit - Corporation	180	136	75.5556	Medicare and Medicaid	2	1	4	4	4	075274	411	94.8	075274	415	97
075275	6511	CT	New Haven	Y	Non profit - Corporation	122	107	87.7049	Medicare and Medicaid	4	2	5	4	4	075275	411	87.7	075275	415	92.7
075278	6107	CT	Hartford	Y	For profit - Corporation	160	146	91.25	Medicare and Medicaid	5	4	5	4	3	075278	411	95.6	075278	415	100
075279	6095	CT	Hartford	Y	For profit - Corporation	150	135	90	Medicare and Medicaid	4	3	5	3	4	075279	411	97.9	075279	415	96.2
075280	6880	CT	Fairfield	N	For profit - Corporation	120	101	84.1667	Medicare and Medicaid	2	1	4	4	3	075280	411	89.1	075280	415	78.3
075282	6716	CT	New Haven	Y	For profit - Corporation	129	121	93.7984	Medicare and Medicaid	2	1	5	3	4	075282	411	82.6	075282	415	94.1
075286	6111	CT	Hartford	Y	For profit - Partnership	180	160	88.8889	Medicare and Medicaid	3	3	4	2	3	075286	411	97.8	075286	415	100
075288	6340	CT	New London	Y	Non profit - Corporation	120	114	95	Medicare and Medicaid	5	4	5	5	5	075288	411	96.6	075288	415	100
075290	6517	CT	New Haven	Y	Non profit - Corporation	59	41	69.4915	Medicare and Medicaid	5	4	5	5	5	075290	411	95.7	075290	415	98.6
075291	6002	CT	Hartford	Y	For profit - Corporation	120	110	91.6667	Medicare and Medicaid	2	2	4	3	3	075291	411	93.6	075291	415	93
075292	6053	CT	Hartford	Y	For profit - Corporation	282	263	93.2624	Medicare and Medicaid	2	1	4	4	4	075292	411	85.4	075292	415	99.4
075293	6111	CT	Hartford	Y	Non profit - Corporation	104	99	95.1923	Medicare and Medicaid	4	4	4	4	5	075293	411	100	075293	415	100
075294	6512	CT	New Haven	Y	For profit - Corporation	90	85	94.4444	Medicare and Medicaid	3	2	5	3	3	075294	411	96	075294	415	100
075295	6450	CT	New Haven	Y	Non profit - Corporation	93	80	86.0215	Medicare and Medicaid	3	2	3	5	5	075295	411	96.2	075295	415	100
075296	6405	CT	New Haven	Y	For profit - Individual	190	182	95.7895	Medicare and Medicaid	3	2	5	3	4	075296	411	99.6	075296	415	99.8
075299	6105	CT	Hartford	Y	For profit - Corporation	234	212	90.5983	Medicare and Medicaid	5	4	5	4	3	075299	411	42.7	075299	415	57.1
075300	6484	CT	Fairfield	N	For profit - Corporation	101	91	90.099	Medicare and Medicaid	2	1	5	4	3	075300	411	91.6	075300	415	97.3
075301	6002	CT	Hartford	Y	Non profit - Corporation	60	55	91.6667	Medicare	5	4	5	5	5	075301	411	99.2	075301	415	97.7
075306	6416	CT	Middlesex	N	Non profit - Corporation	60	47	78.3333	Medicare and Medicaid	5	4	5	4	4	075306	411	100	075306	415	100
075307	6469	CT	Middlesex	N	For profit - Corporation	76	76	100	Medicare and Medicaid	5	5	5	4	4	075307	411	94.7	075307	415	98.4
075309	6831	CT	Fairfield	N	For profit - Partnership	217	182	83.871	Medicare and Medicaid	4	2	5	5	5	075309	411	87	075309	415	87.1
075310	6374	CT	Windham	N	For profit - Corporation	90	81	90	Medicare and Medicaid	3	3	4	3	3	075310	411	99.1	075310	415	99.5
075312	6457	CT	Middlesex	N	For profit - Corporation	102	96	94.1176	Medicare and Medicaid	4	3	4	4	3	075312	411	92.6	075312	415	97.1
075313	6475	CT	Middlesex	N	For profit - Corporation	132	121	91.6667	Medicare and Medicaid	5	4	5	3	4	075313	411	94.2	075313	415	79.3
075314	6040	CT	Hartford	Y	For profit - Corporation	131	124	94.6565	Medicare and Medicaid	3	2	5	2	2	075314	411	89.8	075314	415	87.4
075316	6033	CT	Hartford	Y	For profit - Corporation	105	101	96.1905	Medicare and Medicaid	5	4	5	4	5	075316	411	95.4	075316	415	96.3
075317	6897	CT	Fairfield	N	For profit - Partnership	148	139	93.9189	Medicare and Medicaid	4	2	5	4	4	075317	411	86.8	075317	415	87.2
075318	6488	CT	New Haven	Y	Non profit - Corporation	18	31	172.222	Medicare	5	4	5	5	5	075318	411	93.5	075318	415	100
075319	6790	CT	Litchfield	N	For profit - Corporation	160	156	97.5	Medicare and Medicaid	5	4	5	3	4	075319	411	95.6	075319	415	97.6
075320	6902	CT	Fairfield	N	For profit - Corporation	124	118	95.1613	Medicare and Medicaid	3	2	5	3	4	075320	411	97	075320	415	94
075321	6280	CT	Windham	N	Non profit - Corporation	120	105	87.5	Medicare and Medicaid	4	2	5	5	5	075321	411	100	075321	415	99.3
075322	6426	CT	Middlesex	N	For profit - Corporation	45	40	88.8889	Medicare	5	5	5	5	5	075322	411	100	075322	415	100
075323	6825	CT	Fairfield	N	For profit - Corporation	160	149	93.125	Medicare and Medicaid	4	2	5	4	4	075323	411	99.5	075323	415	99.5
075324	6385	CT	New London	Y	For profit - Corporation	127	122	96.063	Medicare and Medicaid	5	3	5	4	3	075324	411	98.1	075324	415	98.1
075325	6513	CT	New Haven	Y	Non profit - Corporation	93	89	95.6989	Medicare and Medicaid	5	3	5	4	4	075325	411	92.4	075325	415	97.9
075326	6076	CT	Tolland	N	Non profit - Corporation	180	144	80	Medicare and Medicaid	5	4	5	4	4	075326	411	96.9	075326	415	91
075327	6355	CT	New London	Y	For profit - Corporation	60	50	83.3333	Medicare and Medicaid	4	3	5	3	4	075327	411	99.3	075327	415	100
075328	6443	CT	New Haven	Y	For profit - Individual	45	37	82.2222	Medicare and Medicaid	5	3	5	4	5	075328	411	92.7	075328	415	87.5
075329	6010	CT	Hartford	Y	Non profit - Corporation	128	121	94.5312	Medicare and Medicaid	2	1	4	4	4	075329	411	97.6	075329	415	100
075330	6432	CT	Fairfield	N	For profit - Corporation	144	136	94.4444	Medicare and Medicaid	4	2	5	4	3	075330	411	91.8	075330	415	95.4
075331	6525	CT	New Haven	Y	For profit - Corporation	90	84	93.3333	Medicare and Medicaid	5	4	5	4	5	075331	411	90.8	075331	415	95.7
075332	6790	CT	Litchfield	N	For profit - Corporation	151	148	98.0132	Medicare and Medicaid	4	2	5	4	4	075332	411	91.4	075332	415	98.4
075333	6040	CT	Hartford	Y	For profit - Partnership	126	117	92.8571	Medicare and Medicaid	5	4	5	4	4	075333	411	77.5	075333	415	94.2
075334	6066	CT	Tolland	N	For profit - Partnership	120	108	90	Medicare and Medicaid	5	3	5	4	4	075334	411	95.6	075334	415	100
075335	6320	CT	New London	Y	For profit - Corporation	60	56	93.3333	Medicare and Medicaid	5	4	4	5	5	075335	411	100	075335	415	100
075336	6489	CT	Hartford	Y	Non profit - Corporation	130	124	95.3846	Medicare and Medicaid	5	4	4	5	5	075336	411	88	075336	415	100
075337	6450	CT	New Haven	Y	For profit - Corporation	159	146	91.8239	Medicare and Medicaid	2	1	4	4	3	075337	411	89.4	075337	415	97
075338	6070	CT	Hartford	Y	For profit - Corporation	73	60	82.1918	Medicare and Medicaid	2	2	4	3	4	075338	411	97	075338	415	36.3
075339	6497	CT	Fairfield	N	For profit - Corporation	190	178	93.6842	Medicare and Medicaid	5	5	5	4	3	075339	411	99.1	075339	415	98.5
075340	6795	CT	Litchfield	N	For profit - Corporation	46	43	93.4783	Medicare and Medicaid	5	4	3	5	5	075340	411	97.6	075340	415	100
075341	6355	CT	New London	Y	For profit - Corporation	120	118	98.3333	Medicare and Medicaid	1	1	3	3	4	075341	411	86	075341	415	98.9
075343	6052	CT	Hartford	Y	Non profit - Other	94	91	96.8085	Medicare and Medicaid	5	5	4	5	5	075343	411	93	075343	415	100
075345	6450	CT	New Haven	Y	For profit - Corporation	100	93	93	Medicare and Medicaid	2	2	4	3	3	075345	411	80	075345	415	95.8
075346	6759	CT	Litchfield	N	For profit - Corporation	25	20	80	Medicare	5	4	5	5	5	075346	411	100	075346	415	100
075347	6078	CT	Hartford	Y	For profit - Corporation	128	119	92.9688	Medicare and Medicaid	5	3	5	4	5	075347	411	90.5	075347	415	98.5
075348	6519	CT	New Haven	Y	For profit - Individual	226	165	73.0088	Medicare and Medicaid	2	1	4	4	3	075348	411	99.4	075348	415	99
075349	6782	CT	Litchfield	N	For profit - Corporation	60	55	91.6667	Medicare and Medicaid	2	1	4	4	5	075349	411	96.6	075349	415	83.1
075350	6010	CT	Hartford	Y	For profit - Corporation	146	134	91.7808	Medicare and Medicaid	2	1	5	1	1	075350	411	88.8	075350	415	78.8
075351	6702	CT	New Haven	Y	For profit - Corporation	205	193	94.1463	Medicare and Medicaid	1	1	3	3	3	075351	411	76.2	075351	415	95.4
075352	6450	CT	New Haven	Y	Non profit - Other	60	60	100	Medicare and Medicaid	5	4	5	4	4	075352	411	100	075352	415	100
075353	6432	CT	Fairfield	N	Non profit - Corporation	360	351	97.5	Medicare and Medicaid	5	3	5	4	4	075353	411	98.9	075353	415	94.2
075354	6810	CT	Fairfield	N	For profit - Corporation	141	127	90.0709	Medicare and Medicaid	4	3	4	4	5	075354	411	99.4	075354	415	95.4
075355	6470	CT	Fairfield	N	Non profit - Corporation	154	134	87.013	Medicare and Medicaid	4	2	5	5	5	075355	411	91.5	075355	415	92.5
075356	6851	CT	Fairfield	N	For profit - Corporation	60	58	96.6667	Medicare and Medicaid	5	4	5	4	4	075356	411	91.4	075356	415	100
075358	6096	CT	Hartford	Y	Non profit - Corporation	48	39	81.25	Medicare and Medicaid	3	2	2	4	5	075358	411	86.7	075358	415	96.7
075359	6088	CT	Hartford	Y	For profit - Corporation	166	127	76.506	Medicare and Medicaid	2	1	4	4	3	075359	411	89.5	075359	415	96.4
075361	6840	CT	Fairfield	N	Non profit - Corporation	76	73	96.0526	Medicare and Medicaid	5	5	5	5	5	075361	411	92.4	075361	415	100
075362	6471	CT	New Haven	Y	For profit - Corporation	50	47	94	Medicare	4	4	4	4	5	075362	411	98	075362	415	96.1
075365	6450	CT	New Haven	Y	Non profit - Corporation	60	56	93.3333	Medicare and Medicaid	5	3	5	5	5	075365	411	97.4	075365	415	100
075366	6514	CT	New Haven	Y	For profit - Partnership	153	138	90.1961	Medicare and Medicaid	5	4	5	5	5	075366	411	87.7	075366	415	84.5
075367	6035	CT	Hartford	Y	For profit - Corporation	90	84	93.3333	Medicare and Medicaid	5	4	5	4	4	075367	411	99.5	075367	415	99.5
075368	6484	CT	Fairfield	N	For profit - Individual	154	93	60.3896	Medicare and Medicaid	4	3	5	3	3	075368	411	91.1	075368	415	85.4
075369	6610	CT	Fairfield	N	For profit - Corporation	240	218	90.8333	Medicare and Medicaid	3	2	4	4	4	075369	411	99.7	075369	415	99
075370	6610	CT	Fairfield	N	For profit - Corporation	240	203	84.5833	Medicare and Medicaid	4	2	5	4	3	075370	411	100	075370	415	99.8
075371	6488	CT	New Haven	Y	Non profit - Church related	120	109	90.8333	Medicare and Medicaid	2	1	5	4	4	075371	411	96.3	075371	415	99.7
075373	6705	CT	New Haven	Y	For profit - Individual	72	72	100	Medicare and Medicaid	5	4	5	4	4	075373	411	100	075373	415	100
075374	6053	CT	Hartford	Y	Non profit - Corporation	60	56	93.3333	Medicare and Medicaid	5	5	4	4	4	075374	411	87.6	075374	415	100
075375	6357	CT	New London	Y	For profit - Limited Liability company	130	125	96.1538	Medicare and Medicaid	5	5	5	4	5	075375	411	86.2	075375	415	99.3
075377	6460	CT	New Haven	Y	For profit - Corporation	120	114	95	Medicare and Medicaid	3	2	4	4	3	075377	411	94.9	075377	415	93.1
075378	6479	CT	Hartford	Y	Non profit - Corporation	120	119	99.1667	Medicare and Medicaid	5	4	5	5	5	075378	411	95.7	075378	415	96.9
075379	6069	CT	Litchfield	N	For profit - Corporation	88	73	82.9545	Medicare and Medicaid	2	1	5	4	5	075379	411	84	075379	415	91.1
075380	6416	CT	Middlesex	N	For profit - Corporation	85	67	78.8235	Medicare and Medicaid	2	2	4	2	3	075380	411	86.2	075380	415	89
075381	6457	CT	Middlesex	N	For profit - Partnership	150	132	88	Medicare and Medicaid	3	3	4	3	2	075381	411	97.5	075381	415	90.7
075382	6084	CT	Tolland	N	Non profit - Corporation	130	124	95.3846	Medicare and Medicaid	3	2	3	4	5	075382	411	96.7	075382	415	96.4
075383	6002	CT	Hartford	Y	Non profit - Corporation	96	54	56.25	Medicare and Medicaid	5	5	5	4	5	075383	411	94.6	075383	415	100
075384	6447	CT	Hartford	Y	For profit - Corporation	120	78	65	Medicare and Medicaid	5	4	5	4	4	075384	411	93.7	075384	415	95.1
075386	6483	CT	New Haven	Y	For profit - Partnership	128	124	96.875	Medicare and Medicaid	5	5	4	4	4	075386	411	98.8	075386	415	98.2
075387	6851	CT	Fairfield	N	For profit - Corporation	150	145	96.6667	Medicare and Medicaid	2	1	5	5	5	075387	411	91	075387	415	88.9
075388	6001	CT	Hartford	Y	For profit - Corporation	60	52	86.6667	Medicare and Medicaid	5	3	5	4	5	075388	411	90.4	075388	415	98.3
075389	6512	CT	New Haven	Y	For profit - Corporation	120	108	90	Medicare and Medicaid	2	1	3	4	4	075389	411	71.4	075389	415	97.7
075390	6770	CT	New Haven	Y	For profit - Corporation	126	123	97.619	Medicare and Medicaid	3	2	5	3	3	075390	411	98.7	075390	415	99
075391	6757	CT	Litchfield	N	For profit - Corporation	90	60	66.6667	Medicare and Medicaid	2	1	3	4	5	075391	411	58	075391	415	68.7
075393	6111	CT	Hartford	Y	For profit - Corporation	71	57	80.2817	Medicare and Medicaid	4	2	5	4	5	075393	411	89.8	075393	415	88.2
075394	6902	CT	Fairfield	N	For profit - Corporation	120	102	85	Medicare and Medicaid	2	1	5	5	5	075394	411	93.9	075394	415	92.9
075395	6877	CT	Fairfield	N	For profit - Corporation	126	119	94.4444	Medicare and Medicaid	3	2	4	4	4	075395	411	95.2	075395	415	97.6
075396	6022	CT	Hartford	Y	Non profit - Corporation	100	100	100	Medicare and Medicaid	5	3	5	4	4	075396	411	92.8	075396	415	83.7
075397	6513	CT	New Haven	Y	For profit - Corporation	150	140	93.3333	Medicare and Medicaid	1	1	4	2	2	075397	411	98.9	075397	415	99.2
075399	6705	CT	New Haven	Y	For profit - Corporation	82	65	79.2683	Medicare and Medicaid	2	1	4	4	3	075399	411	87.7	075399	415	94.8
075400	6801	CT	Fairfield	N	For profit - Partnership	161	132	81.9876	Medicare and Medicaid	4	2	5	5	5	075400	411	97.4	075400	415	99.5
075402	6268	CT	Tolland	N	Non profit - Corporation	98	95	96.9388	Medicare and Medicaid	5	5	5	5	5	075402	411	99.1	075402	415	99.1
075403	6516	CT	New Haven	Y	For profit - Individual	90	77	85.5556	Medicare and Medicaid	2	1	4	4	4	075403	411	62.1	075403	415	96.4
075404	6611	CT	Fairfield	N	For profit - Corporation	134	127	94.7761	Medicare and Medicaid	5	3	5	4	3	075404	411	88.2	075404	415	99.7
075405	6443	CT	New Haven	Y	For profit - Corporation	90	82	91.1111	Medicare and Medicaid	4	3	4	4	4	075405	411	97.5	075405	415	84.6
075407	6107	CT	Hartford	Y	For profit - Corporation	75	62	82.6667	Medicare and Medicaid	4	4	4	4	4	075407	411	99	075407	415	98
075408	6511	CT	New Haven	Y	Non profit - Corporation	30	29	96.6667	Medicare and Medicaid	2	1	3	4	5	075408	411	84.1	075408	415	52.2
075409	6260	CT	Windham	N	Non profit - Church related	22	21	95.4545	Medicare and Medicaid	5	5	5	5	5	075409	411	100	075409	415	100
075410	6412	CT	Middlesex	N	For profit - Corporation	60	56	93.3333	Medicare and Medicaid	5	3	5	4	5	075410	411	97	075410	415	100
075411	6260	CT	Windham	N	Non profit - Corporation	119	105	88.2353	Medicare and Medicaid	5	3	5	4	3	075411	411	99.6	075411	415	100
075412	6497	CT	Fairfield	N	For profit - Corporation	60	38	63.3333	Medicare	5	5	3	5	5	075412	411		075412	415
075413	6606	CT	Fairfield	N	For profit - Corporation	145	137	94.4828	Medicare and Medicaid	3	2	5	3	3	075413	411	89.9	075413	415	98.4
075414	6810	CT	Fairfield	N	For profit - Corporation	96	87	90.625	Medicare and Medicaid	5	5	5	5	5	075414	411	100	075414	415	98.7
075415	6010	CT	Hartford	Y	For profit - Corporation	90	81	90	Medicare and Medicaid	5	4	5	4	5	075415	411	86.4	075415	415	100
075416	6776	CT	Litchfield	N	For profit - Corporation	148	137	92.5676	Medicare and Medicaid	5	4	5	5	5	075416	411	100	075416	415	100
075417	6360	CT	New London	Y	For profit - Corporation	114	108	94.7368	Medicare and Medicaid	2	1	5	4	3	075417	411	89.5	075417	415	93.9
075418	6704	CT	New Haven	Y	For profit - Corporation	90	86	95.5556	Medicare and Medicaid	5	4	5	3	4	075418	411	98.6	075418	415	100
075419	6032	CT	Hartford	Y	For profit - Corporation	130	99	76.1538	Medicare and Medicaid	2	1	5	4	3	075419	411	100	075419	415	99.6
075420	6479	CT	Hartford	Y	For profit - Corporation	150	143	95.3333	Medicare and Medicaid	3	2	4	4	4	075420	411	94.7	075420	415	90
075421	6902	CT	Fairfield	N	For profit - Corporation	60	46	76.6667	Medicare	5	4	5	5	5	075421	411	84.9	075421	415	100
075422	6074	CT	Hartford	Y	For profit - Corporation	120	83	69.1667	Medicare and Medicaid	4	2	5	4	4	075422	411	99.1	075422	415	97.9
075423	6239	CT	Windham	N	For profit - Corporation	190	171	90	Medicare and Medicaid	4	3	4	4	4	075423	411	88.5	075423	415	88.8
075425	6226	CT	Windham	N	For profit - Corporation	124	95	76.6129	Medicare and Medicaid	2	1	4	4	3	075425	411	89.8	075425	415	92.9
075426	6897	CT	Fairfield	N	Non profit - Corporation	40	34	85	Medicare and Medicaid	5	5	4	5	5	075426	411	91.8	075426	415	100
075429	6896	CT	Fairfield	N	For profit - Corporation	59	59	100	Medicare	5	4	5	4	5	075429	411	92.5	075429	415	100
075430	6418	CT	New Haven	Y	For profit - Corporation	120	103	85.8333	Medicare and Medicaid	3	2	5	2	4	075430	411	90.9	075430	415	99.1
075431	6422	CT	Middlesex	N	For profit - Corporation	44	40	90.9091	Medicare and Medicaid	4	2	5	4	5	075431	411	100	075431	415	100
075432	6710	CT	New Haven	Y	For profit - Corporation	43	39	90.6977	Medicare and Medicaid	2	1	5	3	5	075432	411	100	075432	415	100
075434	6477	CT	New Haven	Y	For profit - Corporation	60	55	91.6667	Medicare and Medicaid	1	1	3	3	4	075434	411	100	075434	415	98.6
075436	6088	CT	Hartford	Y	For profit - Corporation	60	51	85	Medicare and Medicaid	3	3	4	3	4	075436	411	95.4	075436	415	98.5
075437	6355	CT	New London	Y	For profit - Partnership	40	35	87.5	Medicare	5	4	5	5	5	075437	411	94.8	075437	415	100
075438	6382	CT	New London	Y	For profit - Individual	130	116	89.2308	Medicare and Medicaid	3	2	4	4	3	075438	411	95.4	075438	415	81.2
075439	6450	CT	New Haven	Y	Non profit - Corporation	30	27	90	Medicare and Medicaid	5	4	5	5	5	075439	411	100	075439	415	100
075440	6604	CT	Fairfield	N	For profit - Corporation	22	20	90.9091	Medicare	5	4	5	4	4	075440	411		075440	415
075441	6488	CT	New Haven	Y	For profit - Corporation	35	27	77.1429	Medicare	5	3	5	5	5	075441	411	85.7	075441	415	92.9
085001	19806	DE	New Castle	N	Non profit - Corporation	106	100	94.3396	Medicare and Medicaid	5	4	5	4	5	085001	411	98.1	085001	415	94.4
085002	19805	DE	New Castle	N	For profit - Corporation	150	137	91.3333	Medicare and Medicaid	5	4	5	2	4	085002	411	94.2	085002	415	98.5
085003	19807	DE	New Castle	N	Non profit - Corporation	60	43	71.6667	Medicare	5	5	5	5	5	085003	411	99.1	085003	415	100
085004	19808	DE	New Castle	N	For profit - Corporation	169	168	99.4083	Medicare and Medicaid	5	3	5	5	5	085004	411	96.8	085004	415	100
085006	19707	DE	New Castle	N	For profit - Corporation	172	166	96.5116	Medicare and Medicaid	1	1	4	3	2	085006	411	92.4	085006	415	91
085009	19973	DE	Sussex	N	Non profit - Other	60	47	78.3333	Medicare and Medicaid	5	4	5	5	5	085009	411	99.3	085009	415	97.1
085010	19963	DE	Sussex	N	For profit - Corporation	136	132	97.0588	Medicare and Medicaid	4	3	5	3	5	085010	411	99.7	085010	415	100
085013	19805	DE	New Castle	N	For profit - Corporation	106	94	88.6792	Medicare and Medicaid	2	1	4	4	4	085013	411	98.8	085013	415	99.6
085015	19973	DE	Sussex	N	For profit - Corporation	124	110	88.7097	Medicare and Medicaid	4	3	4	4	5	085015	411	99.6	085015	415	98.9
085017	19707	DE	New Castle	N	Non profit - Corporation	45	43	95.5556	Medicare	5	4	5	5	5	085017	411	100	085017	415	98
085019	19901	DE	Kent	N	For profit - Corporation	70	57	81.4286	Medicare and Medicaid	5	4	3	5	5	085019	411	98.2	085019	415	99.4
085020	19977	DE	Kent	N	For profit - Partnership	151	130	86.0927	Medicare and Medicaid	2	1	4	4	3	085020	411	99.4	085020	415	97.4
085021	19711	DE	New Castle	N	For profit - Corporation	110	99	90	Medicare and Medicaid	5	4	5	4	3	085021	411	95	085021	415	97.5
085022	19808	DE	New Castle	N	Government - State	85	50	58.8235	Medicare and Medicaid	3	2	4	5	5	085022	411	86.8	085022	415	97.4
085025	19713	DE	New Castle	N	Non profit - Corporation	101	90	89.1089	Medicare and Medicaid	5	4	5	4	5	085025	411	100	085025	415	100
085026	19807	DE	New Castle	N	For profit - Partnership	49	39	79.5918	Medicare	5	5	2	5	5	085026	411	100	085026	415	100
085027	19904	DE	Kent	N	For profit - Corporation	120	111	92.5	Medicare and Medicaid	3	2	4	4	4	085027	411	98.8	085027	415	99.6
085028	19803	DE	New Castle	N	For profit - Corporation	138	116	84.058	Medicare and Medicaid	4	2	5	4	4	085028	411	100	085028	415	100
085029	19947	DE	Sussex	N	For profit - Corporation	139	126	90.6475	Medicare and Medicaid	4	3	4	4	4	085029	411	95.8	085029	415	99.1
085031	19810	DE	New Castle	N	For profit - Corporation	82	63	76.8293	Medicare and Medicaid	4	2	5	4	3	085031	411	96.4	085031	415	91.7
085032	19904	DE	Kent	N	Non profit - Corporation	61	51	83.6066	Medicare and Medicaid	5	3	5	4	5	085032	411	97.7	085032	415	98.5
085033	19808	DE	New Castle	N	For profit - Corporation	167	153	91.6168	Medicare and Medicaid	2	2	4	3	3	085033	411	96.2	085033	415	100
085034	19958	DE	Sussex	N	For profit - Corporation	179	169	94.4134	Medicare and Medicaid	2	1	4	4	4	085034	411	98.6	085034	415	91.8
085035	19977	DE	Kent	N	Government - State	205	146	71.2195	Medicare and Medicaid	2	1	4	5	5	085035	411	99.5	085035	415	98.4
085036	19810	DE	New Castle	N	For profit - Corporation	72	65	90.2778	Medicare and Medicaid	2	1	5	4	4	085036	411	97.4	085036	415	95.7
085037	19966	DE	Sussex	N	For profit - Corporation	181	169	93.3702	Medicare and Medicaid	4	4	3	4	3	085037	411	91.9	085037	415	92.4
085039	19720	DE	New Castle	N	For profit - Corporation	120	108	90	Medicare and Medicaid	3	2	5	3	4	085039	411	93.5	085039	415	99.2
085040	19973	DE	Sussex	N	For profit - Corporation	110	104	94.5455	Medicare and Medicaid	3	2	3	4	4	085040	411	99.6	085040	415	95.2
085041	19940	DE	Sussex	N	For profit - Partnership	109	81	74.3119	Medicare and Medicaid	2	1	5	1	2	085041	411	78	085041	415	89.1
085042	19707	DE	New Castle	N	Non profit - Church related	104	83	79.8077	Medicare and Medicaid	2	1	5	4	5	085042	411	100	085042	415	100
085043	19809	DE	New Castle	N	Non profit - Corporation	90	87	96.6667	Medicare and Medicaid	3	2	3	4	4	085043	411	99.2	085043	415	100
085047	19806	DE	New Castle	N	Non profit - Corporation	96	92	95.8333	Medicare and Medicaid	3	2	4	4	4	085047	411	86.5	085047	415	92
085048	19901	DE	Kent	N	For profit - Corporation	120	117	97.5	Medicare and Medicaid	5	3	5	4	4	085048	411	100	085048	415	100
085050	19709	DE	New Castle	N	For profit - Corporation	120	108	90	Medicare and Medicaid	5	4	5	4	5	085050	411	99.6	085050	415	99.3
085051	19963	DE	Sussex	N	Government - State	150	123	82	Medicare and Medicaid	4	3	4	5	5	085051	411	99.5	085051	415	100
085052	19966	DE	Sussex	N	For profit - Corporation	130	118	90.7692	Medicare and Medicaid	4	2	5	4	4	085052	411	98.8	085052	415	98.2
085053	19958	DE	Sussex	N	Non profit - Other	40	38	95	Medicare and Medicaid	5	4	5	5	5	085053	411	92.9	085053	415	100
085054	19808	DE	New Castle	N	For profit - Corporation	130	121	93.0769	Medicare and Medicaid	4	3	4	4	4	085054	411	95.5	085054	415	91.8
085055	19807	DE	New Castle	N	For profit - Corporation	25	16	64	Medicare and Medicaid	5	4	5	5	5	085055	411		085055	415
085056	19810	DE	New Castle	N	For profit - Corporation	120	94	78.3333	Medicare and Medicaid	4	3	4	4	4	085056	411	89.4	085056	415	96.5
08A006	19713	DE	New Castle	N	Non profit - Church related	40	39	97.5	Medicaid	5	5	4	5	5	08A006	411	100	08A006	415	100
08A015	19713	DE	New Castle	N	Non profit - Corporation	35	32	91.4286	Medicaid	5	5	5	5	5	08A015	411	100	08A015	415	100
08E029	19706	DE	New Castle	N	Government - State	86	67	77.907	Medicaid	5	3	5	5	5	08E029	411	100	08E029	415	100
095005	20016	DC	The District	N	Non profit - Corporation	192	175	91.1458	Medicare and Medicaid	3	2	4	5	5	095005	411	91	095005	415	81.7
095014	20018	DC	The District	N	Non profit - Corporation	259	240	92.6641	Medicare and Medicaid	5	3	5	4	4	095014	411	95.2	095014	415	96
095015	20032	DC	The District	N	Non profit - Corporation	183	161	87.9781	Medicare and Medicaid	4	2	5	4	3	095015	411	96.5	095015	415	95.4
095019	20019	DC	The District	N	For profit - Corporation	296	278	93.9189	Medicare and Medicaid	2	1	5	3	3	095019	411	84.7	095019	415	70
095020	20010	DC	The District	N	Non profit - Corporation	164	146	89.0244	Medicare and Medicaid	5	4	5	4	4	095020	411	99.3	095020	415	97.2
095021	20005	DC	The District	N	For profit - Corporation	27	23	85.1852	Medicare and Medicaid	5	4	4	5	5	095021	411	82.5	095021	415	75
095022	20020	DC	The District	N	For profit - Corporation	360	350	97.2222	Medicare and Medicaid	3	2	4	4	4	095022	411	96.4	095022	415	93.1
095024	20032	DC	The District	N	For profit - Partnership	62	57	91.9355	Medicare and Medicaid	3	2	4	4	5	095024	411	89.9	095024	415	77.4
095025	20015	DC	The District	N	Non profit - Corporation	60	54	90	Medicare and Medicaid	5	4	5	5	5	095025	411	54.6	095025	415	67.8
095026	20015	DC	The District	N	Non profit - Corporation	69	51	73.913	Medicare and Medicaid	4	3	4	5	5	095026	411	98.6	095026	415	97.9
095027	20002	DC	The District	N	For profit - Partnership	117	114	97.4359	Medicare and Medicaid	2	1	5	5	5	095027	411	92.1	095027	415	91.4
095028	20015	DC	The District	N	Non profit - Other	60	51	85	Medicare and Medicaid	5	3	5	5	5	095028	411	94.7	095028	415	88
095030	20016	DC	The District	N	Non profit - Other	45	40	88.8889	Medicare and Medicaid	5	4	5	5	5	095030	411	90	095030	415	96.2
095031	20037	DC	The District	N	For profit - Partnership	180	167	92.7778	Medicare and Medicaid	5	3	5	4	3	095031	411	99.1	095031	415	99.3
095034	20017	DC	The District	N	Non profit - Corporation	192	249	129.688	Medicare and Medicaid	4	2	5	5	5	095034	411	97	095034	415	97.5
095036	20001	DC	The District	N	For profit - Corporation	230	218	94.7826	Medicare and Medicaid	5	5	5	4	4	095036	411	99.4	095036	415	98.3
095038	20008	DC	The District	N	Non profit - Corporation	50	49	98	Medicare and Medicaid	4	3	4	5	5	095038	411	91.5	095038	415	95.3
095039	20032	DC	The District	N	Non profit - Corporation	120	98	81.6667	Medicare and Medicaid	2	1	5	4	4	095039	411	95.8	095039	415	95.8
09E020	20017	DC	The District	N	For profit - Partnership	40	36	90	Medicaid	5	5	5			09E020	411	100	09E020	415	100
105001	32726	FL	Lake	N	For profit - Corporation	90	88	97.7778	Medicare and Medicaid	4	4	4	4	4	105001	411	98.4	105001	415	98.4
105002	32114	FL	Volusia	N	For profit - Corporation	99	78	78.7879	Medicare and Medicaid	4	4	3	4	2	105002	411	95.7	105002	415	87.2
105005	33144	FL	Miami-Dade	N	For profit - Corporation	87	83	95.4023	Medicare and Medicaid	4	4	5	1	1	105005	411	99.5	105005	415	100
105008	33161	FL	Miami-Dade	N	Non profit - Corporation	98	95	96.9388	Medicare and Medicaid	5	3	5	4	4	105008	411	99.6	105008	415	99.6
105009	33020	FL	Broward	N	For profit - Corporation	67	66	98.5075	Medicare and Medicaid	3	2	5	3	3	105009	411	75.9	105009	415	98.5
105012	33707	FL	Pinellas	N	For profit - Corporation	58	55	94.8276	Medicare and Medicaid	3	3	4			105012	411	88.3	105012	415	97.7
105016	32258	FL	Duval	N	Non profit - Corporation	162	170	104.938	Medicare and Medicaid	5	5	5	4	4	105016	411	97.9	105016	415	100
105021	33021	FL	Broward	N	For profit - Corporation	152	126	82.8947	Medicare and Medicaid	4	3	4	4	3	105021	411	98.3	105021	415	100
105029	33563	FL	Hillsborough	N	Non profit - Corporation	120	116	96.6667	Medicare and Medicaid	2	1	5	4	4	105029	411	99.3	105029	415	100
105030	33137	FL	Miami-Dade	N	Non profit - Corporation	462	394	85.2814	Medicare and Medicaid	2	1	4	4	2	105030	411	81.7	105030	415	81.5
105037	33870	FL	Highlands	N	For profit - Corporation	120	101	84.1667	Medicare and Medicaid	2	1	3	4	3	105037	411	99.5	105037	415	99.5
105038	32169	FL	Volusia	N	For profit - Corporation	219	148	67.5799	Medicare and Medicaid	4	3	4	4	4	105038	411	100	105038	415	100
105039	33407	FL	Palm Beach	Y	Non profit - Corporation	99	96	96.9697	Medicare and Medicaid	2	1	5	4	4	105039	411	94.6	105039	415	100
105045	34208	FL	Manatee	N	For profit - Corporation	208	153	73.5577	Medicare and Medicaid	4	4	4	2	1	105045	411	99.5	105045	415	100
105047	33458	FL	Palm Beach	Y	Non profit - Corporation	120	45	37.5	Medicare and Medicaid	5	4	5	4	4	105047	411	98.2	105047	415	98.2
105050	33703	FL	Pinellas	N	For profit - Corporation	109	98	89.9083	Medicare and Medicaid	3	2	3	4	2	105050	411	84.9	105050	415	87.8
105052	32114	FL	Volusia	N	For profit - Corporation	192	131	68.2292	Medicare and Medicaid	4	3	2	4	4	105052	411	81.2	105052	415	79.8
105057	33161	FL	Miami-Dade	N	For profit - Corporation	46	43	93.4783	Medicare and Medicaid	3	2	4	4	3	105057	411	98.4	105057	415	100
105067	33435	FL	Palm Beach	Y	For profit - Corporation	167	150	89.8204	Medicare and Medicaid	4	2	5	4	3	105067	411	99.7	105067	415	100
105071	33705	FL	Pinellas	N	For profit - Corporation	92	86	93.4783	Medicare and Medicaid	5	5	5	3	2	105071	411	83.6	105071	415	81.7
105072	33709	FL	Pinellas	N	For profit - Corporation	159	151	94.9686	Medicare and Medicaid	3	2	4	4	3	105072	411	68.1	105072	415	81
105083	33316	FL	Broward	N	For profit - Corporation	194	127	65.4639	Medicare and Medicaid	4	3	4	4	3	105083	411	75.7	105083	415	100
105089	33305	FL	Broward	N	For profit - Corporation	206	116	56.3107	Medicare and Medicaid	4	3	3	4	3	105089	411	96.7	105089	415	98.3
105101	33431	FL	Palm Beach	Y	For profit - Corporation	46	30	65.2174	Medicare and Medicaid	5	3	5	4	4	105101	411	87.1	105101	415	100
105117	33705	FL	Pinellas	N	Non profit - Other	69	51	73.913	Medicare and Medicaid	5	5	5	5	5	105117	411	98.6	105117	415	100
105119	33311	FL	Broward	N	For profit - Corporation	147	124	84.3537	Medicare and Medicaid	4	2	5	4	4	105119	411	84.4	105119	415	97.2
105120	33160	FL	Miami-Dade	N	For profit - Corporation	150	78	52	Medicare and Medicaid	5	3	5	4	3	105120	411	93.2	105120	415	96.6
105125	33460	FL	Palm Beach	Y	For profit - Corporation	99	92	92.9293	Medicare and Medicaid	2	1	5	4	4	105125	411	99.6	105125	415	100
105128	33756	FL	Pinellas	N	Non profit - Corporation	120	116	96.6667	Medicare and Medicaid	5	4	5	4	4	105128	411	94.4	105128	415	95.5
105132	34698	FL	Pinellas	N	For profit - Corporation	93	88	94.6237	Medicare and Medicaid	2	1	5	3	2	105132	411	91.4	105132	415	94.4
105135	32216	FL	Duval	N	For profit - Corporation	240	219	91.25	Medicare and Medicaid	5	3	5	4	3	105135	411	97.9	105135	415	98.9
105138	32209	FL	Duval	N	For profit - Corporation	120	114	95	Medicare and Medicaid	4	3	4	4	3	105138	411	99.4	105138	415	97.4
105140	33612	FL	Hillsborough	N	For profit - Corporation	253	225	88.9328	Medicare and Medicaid	4	2	5	4	3	105140	411	95.6	105140	415	98.2
105145	32720	FL	Volusia	N	For profit - Individual	122	104	85.2459	Medicare and Medicaid	5	5	4	4	4	105145	411	45.4	105145	415	85.2
105146	33437	FL	Palm Beach	Y	For profit - Corporation	81	70	86.4198	Medicare and Medicaid	5	4	5	4	4	105146	411	100	105146	415	100
105147	34236	FL	Sarasota	Y	Non profit - Corporation	204	179	87.7451	Medicare and Medicaid	4	4	4	4	2	105147	411	89.7	105147	415	90.4
105148	32404	FL	Bay	N	For profit - Corporation	77	72	93.5065	Medicare and Medicaid	5	4	5	4	3	105148	411	99.3	105148	415	99.4
105149	33705	FL	Pinellas	N	For profit - Corporation	45	37	82.2222	Medicare and Medicaid	5	4	5	4	3	105149	411	93.9	105149	415	100
105152	32401	FL	Bay	N	For profit - Corporation	120	111	92.5	Medicare and Medicaid	5	4	5	4	4	105152	411	98.8	105152	415	99.4
105153	33161	FL	Miami-Dade	N	For profit - Corporation	100	72	72	Medicare and Medicaid	5	4	5	4	3	105153	411	100	105153	415	100
105155	34239	FL	Sarasota	Y	Non profit - Other	144	125	86.8056	Medicare and Medicaid	2	1	4	4	4	105155	411	76	105155	415	79.9
105158	32308	FL	Leon	N	Non profit - Corporation	113	35	30.9735	Medicare and Medicaid	5	5	3	5	5	105158	411		105158	415
105159	34205	FL	Manatee	N	For profit - Corporation	79	54	68.3544	Medicare and Medicaid	5	4	3	5	5	105159	411	84.6	105159	415	100
105166	34653	FL	Pasco	N	For profit - Individual	119	106	89.0756	Medicare and Medicaid	4	4	4	3	2	105166	411	93.4	105166	415	96.2
105172	33161	FL	Miami-Dade	N	For profit - Corporation	146	122	83.5616	Medicare and Medicaid	5	4	5	4	3	105172	411	94.3	105172	415	96.8
105175	33317	FL	Broward	N	For profit - Individual	152	104	68.4211	Medicare and Medicaid	4	2	5	4	3	105175	411	91.5	105175	415	43
105176	33880	FL	Polk	N	Non profit - Corporation	140	132	94.2857	Medicare and Medicaid	2	1	5	4	5	105176	411	94.7	105176	415	97.2
105178	33940	FL	Collier	N	For profit - Corporation	97	93	95.8763	Medicare and Medicaid	4	2	5	4	3	105178	411	97	105178	415	86
105190	32539	FL	Okaloosa	N	For profit - Corporation	180	132	73.3333	Medicare and Medicaid	3	2	3	4	3	105190	411	82.8	105190	415	85.5
105193	32608	FL	Alachua	N	For profit - Corporation	154	128	83.1169	Medicare and Medicaid	2	1	4	4	3	105193	411	65.5	105193	415	63
105196	34471	FL	Marion	N	For profit - Corporation	99	96	96.9697	Medicare and Medicaid	5	4	5	4	3	105196	411	80	105196	415	87.1
105202	33713	FL	Pinellas	N	For profit - Corporation	99	88	88.8889	Medicare and Medicaid	4	2	5	4	4	105202	411	72.7	105202	415	85.3
105205	33308	FL	Broward	N	For profit - Corporation	116	73	62.931	Medicare and Medicaid	5	3	5	4	4	105205	411	83.4	105205	415	96.4
105207	32901	FL	Brevard	N	For profit - Corporation	138	108	78.2609	Medicare and Medicaid	2	1	3	4	4	105207	411	97.4	105207	415	96.5
105210	32063	FL	Baker	N	Non profit - Corporation	69	49	71.0145	Medicare and Medicaid	3	4	1	4	3	105210	411	99.3	105210	415	100
105217	33160	FL	Miami-Dade	N	For profit - Corporation	99	92	92.9293	Medicare and Medicaid	2	1	5	4	3	105217	411	97.1	105217	415	94.9
105219	33486	FL	Palm Beach	Y	Non profit - Corporation	120	104	86.6667	Medicare and Medicaid	4	2	5	4	4	105219	411	96.1	105219	415	99.6
105227	33176	FL	Miami-Dade	N	For profit - Corporation	203	202	99.5074	Medicare and Medicaid	5	3	5	4	3	105227	411	95.4	105227	415	98.1
105228	33714	FL	Pinellas	N	Non profit - Corporation	60	53	88.3333	Medicare and Medicaid	1	1	1			105228	411	80.8	105228	415	92.6
105229	33139	FL	Miami-Dade	N	Non profit - Corporation	230	176	76.5217	Medicare and Medicaid	5	5	5	4	3	105229	411	97.4	105229	415	99.1
105232	33161	FL	Miami-Dade	N	Non profit - Corporation	212	206	97.1698	Medicare and Medicaid	4	2	5	4	3	105232	411	99.4	105232	415	98.1
105234	33614	FL	Hillsborough	N	Non profit - Corporation	174	150	86.2069	Medicare and Medicaid	2	1	5	3	4	105234	411	88	105234	415	95.1
105237	33324	FL	Broward	N	For profit - Individual	120	108	90	Medicare and Medicaid	5	3	5	4	3	105237	411	99.6	105237	415	100
105238	33901	FL	Lee	N	For profit - Corporation	120	118	98.3333	Medicare and Medicaid	1	1	4	2	1	105238	411	92.1	105238	415	89.4
105248	34641	FL	Pinellas	N	For profit - Corporation	180	155	86.1111	Medicare and Medicaid	5	4	5	4	4	105248	411	98.5	105248	415	95.7
105250	32955	FL	Brevard	N	For profit - Corporation	100	97	97	Medicare and Medicaid	2	1	4	4	4	105250	411	94.3	105250	415	98.2
105251	32955	FL	Brevard	N	For profit - Corporation	107	103	96.2617	Medicare and Medicaid	3	2	2	4	4	105251	411	90.8	105251	415	90.8
105252	33157	FL	Miami-Dade	N	Government - County	163	146	89.5706	Medicare and Medicaid	3	2	4	5	5	105252	411	99.3	105252	415	99.8
105255	33060	FL	Broward	N	Non profit - Other	177	145	81.9209	Medicare and Medicaid	5	3	5	4	4	105255	411	95.3	105255	415	97.9
105257	34950	FL	St. Lucie	Y	For profit - Partnership	171	161	94.152	Medicare and Medicaid	1	1	4	3	2	105257	411	93.9	105257	415	96.9
105258	33062	FL	Broward	N	For profit - Partnership	83	77	92.7711	Medicare and Medicaid	4	3	5	2	4	105258	411	100	105258	415	100
105259	33460	FL	Palm Beach	Y	For profit - Corporation	116	86	74.1379	Medicare and Medicaid	5	3	5	4	3	105259	411	100	105259	415	99.6
105261	32720	FL	Volusia	N	Non profit - Corporation	55	53	96.3636	Medicare and Medicaid	4	2	5	4	4	105261	411	89.9	105261	415	92.1
105262	32724	FL	Volusia	N	Non profit - Corporation	56	50	89.2857	Medicare and Medicaid	5	4	5	5	5	105262	411	99.2	105262	415	100
105265	32548	FL	Okaloosa	N	Non profit - Corporation	120	98	81.6667	Medicare and Medicaid	4	3	5	3	2	105265	411	88.2	105265	415	100
105267	32504	FL	Escambia	N	For profit - Corporation	120	117	97.5	Medicare and Medicaid	5	5	4	4	4	105267	411	99	105267	415	99.7
105268	33407	FL	Palm Beach	Y	For profit - Corporation	107	102	95.3271	Medicare and Medicaid	4	3	5	3	2	105268	411	98.9	105268	415	98.9
105269	33853	FL	Polk	N	Non profit - Corporation	120	115	95.8333	Medicare and Medicaid	4	3	5	2	2	105269	411	100	105269	415	100
105271	33707	FL	Pinellas	N	Non profit - Corporation	115	98	85.2174	Medicare and Medicaid	4	3	4	4	3	105271	411	98.1	105271	415	94.5
105274	33756	FL	Pinellas	N	Non profit - Corporation	109	98	89.9083	Medicare and Medicaid	5	3	5	4	3	105274	411	93.3	105274	415	99.3
105275	34653	FL	Pasco	N	For profit - Corporation	120	84	70	Medicare and Medicaid	5	4	5	2	2	105275	411	98.1	105275	415	98.6
105277	34994	FL	Martin	N	For profit - Corporation	120	84	70	Medicare and Medicaid	2	1	4	4	4	105277	411	90.9	105277	415	99.6
105280	34689	FL	Pinellas	N	Non profit - Corporation	114	108	94.7368	Medicare and Medicaid	5	3	5	4	3	105280	411	99	105280	415	98.7
105282	32326	FL	Wakulla	N	For profit - Corporation	120	99	82.5	Medicare and Medicaid	2	1	5	4	3	105282	411	99.2	105282	415	95.5
105283	33805	FL	Polk	N	Non profit - Other	120	105	87.5	Medicare and Medicaid	4	2	5	4	3	105283	411	95.7	105283	415	98
105285	32405	FL	Bay	N	Non profit - Corporation	160	121	75.625	Medicare and Medicaid	3	2	5	2	1	105285	411	90.8	105285	415	97.9
105286	33830	FL	Polk	N	Non profit - Corporation	120	100	83.3333	Medicare and Medicaid	4	2	5	4	3	105286	411	95.1	105286	415	71.5
105287	32210	FL	Duval	N	For profit - Corporation	180	152	84.4444	Medicare and Medicaid	4	2	5	4	3	105287	411	90.3	105287	415	92.9
105289	33950	FL	Charlotte	Y	For profit - Partnership	180	136	75.5556	Medicare and Medicaid	2	1	5	3	3	105289	411	92.9	105289	415	98.9
105291	32901	FL	Brevard	N	For profit - Corporation	120	105	87.5	Medicare and Medicaid	4	4	4	3	2	105291	411	88.8	105291	415	99.4
105292	33710	FL	Pinellas	N	For profit - Corporation	59	53	89.8305	Medicare and Medicaid	3	2	5	2	2	105292	411	97.7	105292	415	100
105293	33707	FL	Pinellas	N	Non profit - Other	120	112	93.3333	Medicare and Medicaid	3	2	5	3	2	105293	411	65.8	105293	415	55.4
105295	32547	FL	Okaloosa	N	For profit - Corporation	120	99	82.5	Medicare and Medicaid	4	3	4	4	4	105295	411	97.1	105295	415	97.1
105296	33004	FL	Broward	N	For profit - Corporation	88	78	88.6364	Medicare and Medicaid	5	4	5	5	5	105296	411	95.9	105296	415	99.6
105297	34601	FL	Hernando	N	Non profit - Corporation	180	148	82.2222	Medicare and Medicaid	5	4	5	2	1	105297	411	100	105297	415	100
105298	33308	FL	Broward	N	For profit - Corporation	169	151	89.3491	Medicare and Medicaid	4	2	5	4	3	105298	411	98.2	105298	415	100
105299	33610	FL	Hillsborough	N	Non profit - Other	236	223	94.4915	Medicare and Medicaid	4	2	5	4	4	105299	411	93.1	105299	415	92.7
105300	33455	FL	Martin	N	For profit - Corporation	120	111	92.5	Medicare and Medicaid	4	4	4	4	2	105300	411	97.4	105300	415	99.4
105301	33810	FL	Polk	N	For profit - Corporation	300	247	82.3333	Medicare and Medicaid	4	3	4	4	5	105301	411	91.5	105301	415	96
105302	33823	FL	Polk	N	For profit - Corporation	120	92	76.6667	Medicare and Medicaid	1	1	4	3	2	105302	411	84.8	105302	415	99.2
105304	34748	FL	Lake	N	For profit - Corporation	116	101	87.069	Medicare and Medicaid	5	3	5	4	3	105304	411	98.6	105304	415	100
105305	33613	FL	Hillsborough	N	For profit - Individual	120	117	97.5	Medicare and Medicaid	2	2	4	3	2	105305	411	97.7	105305	415	98.1
105307	32792	FL	Orange	Y	For profit - Corporation	112	104	92.8571	Medicare and Medicaid	4	3	5	3	3	105307	411	98.2	105307	415	100
105308	34452	FL	Citrus	N	For profit - Corporation	104	88	84.6154	Medicare and Medicaid	5	5	5	2	1	105308	411	99.6	105308	415	100
105310	32174	FL	Volusia	N	For profit - Corporation	133	115	86.4662	Medicare and Medicaid	1	1	3	1	1	105310	411	95.1	105310	415	100
105311	32117	FL	Volusia	N	For profit - Corporation	180	122	67.7778	Medicare and Medicaid	2	1	5	4	3	105311	411	96.7	105311	415	99.7
105315	32084	FL	St. Johns	N	For profit - Corporation	120	117	97.5	Medicare and Medicaid	3	3	4	2	1	105315	411	88.6	105315	415	81.5
105317	34429	FL	Citrus	N	For profit - Corporation	150	112	74.6667	Medicare and Medicaid	3	3	4	3	2	105317	411	90.8	105317	415	98.9
105319	33573	FL	Hillsborough	N	For profit - Partnership	109	102	93.578	Medicare and Medicaid	5	3	5	5	5	105319	411	95.8	105319	415	100
105320	33525	FL	Pasco	N	For profit - Corporation	120	116	96.6667	Medicare and Medicaid	4	3	3	4	4	105320	411	97.1	105320	415	97.8
105321	34471	FL	Marion	N	For profit - Corporation	180	165	91.6667	Medicare and Medicaid	4	5	4	1	1	105321	411	99.5	105321	415	100
105323	33756	FL	Pinellas	N	For profit - Corporation	60	56	93.3333	Medicare and Medicaid	2	1	5	4	3	105323	411	86.1	105323	415	94.2
105324	32726	FL	Lake	N	For profit - Corporation	120	99	82.5	Medicare and Medicaid	4	4	4	4	3	105324	411	97.9	105324	415	91.9
105325	32953	FL	Brevard	N	For profit - Corporation	120	106	88.3333	Medicare and Medicaid	2	1	2	4	3	105325	411	93.1	105325	415	96.6
105326	33629	FL	Hillsborough	N	Non profit - Corporation	60	34	56.6667	Medicare	5	5	4	4	4	105326	411	100	105326	415	100
105327	34209	FL	Manatee	N	Non profit - Other	240	198	82.5	Medicare and Medicaid	2	1	5	4	4	105327	411	94.7	105327	415	99.4
105328	32570	FL	Santa Rosa	N	For profit - Corporation	110	102	92.7273	Medicare and Medicaid	4	4	4	4	3	105328	411	100	105328	415	99.6
105329	33139	FL	Miami-Dade	N	For profit - Partnership	196	193	98.4694	Medicare and Medicaid	3	2	5	3	1	105329	411	88.3	105329	415	91.7
105331	33162	FL	Miami-Dade	N	Non profit - Corporation	86	72	83.7209	Medicare and Medicaid	4	2	5	5	5	105331	411	99.5	105331	415	100
105332	32792	FL	Orange	Y	For profit - Corporation	103	90	87.3786	Medicare and Medicaid	4	4	4	3	3	105332	411	83	105332	415	94.3
105333	32757	FL	Lake	N	For profit - Corporation	116	108	93.1034	Medicare and Medicaid	3	2	5	3	2	105333	411	79.9	105333	415	88.1
105335	33445	FL	Palm Beach	Y	Non profit - Corporation	100	96	96	Medicare and Medicaid	4	3	4	4	4	105335	411	94.1	105335	415	99.1
105336	33319	FL	Broward	N	For profit - Corporation	120	117	97.5	Medicare and Medicaid	5	4	5	4	3	105336	411	99.6	105336	415	100
105342	33904	FL	Lee	N	Non profit - Corporation	120	105	87.5	Medicare and Medicaid	4	3	4	4	4	105342	411	70.8	105342	415	98.4
105343	34653	FL	Pasco	N	Non profit - Other	105	101	96.1905	Medicare and Medicaid	3	2	5	3	2	105343	411	56.9	105343	415	88.3
105346	32055	FL	Columbia	N	For profit - Corporation	95	80	84.2105	Medicare and Medicaid	3	2	4	4	3	105346	411	98.6	105346	415	100
105349	32720	FL	Volusia	N	Non profit - Corporation	130	110	84.6154	Medicare and Medicaid	4	4	3	4	2	105349	411	99.7	105349	415	100
105350	34698	FL	Pinellas	N	For profit - Corporation	104	67	64.4231	Medicare and Medicaid	3	2	3	5	5	105350	411	90.2	105350	415	73.9
105351	33613	FL	Hillsborough	N	Non profit - Corporation	163	156	95.7055	Medicare and Medicaid	3	2	4	4	3	105351	411	96.8	105351	415	95.8
105352	33870	FL	Highlands	N	For profit - Corporation	104	80	76.9231	Medicare and Medicaid	2	1	5	3	2	105352	411	93.2	105352	415	94.4
105353	32703	FL	Orange	Y	Non profit - Church related	202	186	92.0792	Medicare and Medicaid	2	2	4	3	3	105353	411	66	105353	415	76.7
105354	33805	FL	Polk	N	For profit - Corporation	185	159	85.9459	Medicare and Medicaid	4	3	4	5	5	105354	411	99.5	105354	415	100
105355	33433	FL	Palm Beach	Y	Non profit - Corporation	89	67	75.2809	Medicare and Medicaid	5	4	5	4	3	105355	411	98.7	105355	415	100
105356	33166	FL	Miami-Dade	N	For profit - Corporation	269	267	99.2565	Medicare and Medicaid	3	2	5	3	2	105356	411	84.2	105356	415	98.3
105358	32204	FL	Duval	N	Non profit - Corporation	240	232	96.6667	Medicare and Medicaid	5	3	5	4	4	105358	411	97.6	105358	415	98.2
105360	33321	FL	Broward	N	For profit - Corporation	120	104	86.6667	Medicare and Medicaid	4	3	5	3	3	105360	411	100	105360	415	100
105362	33873	FL	Hardee	N	For profit - Corporation	79	69	87.3418	Medicare and Medicaid	5	5	5	4	3	105362	411	96.6	105362	415	97.8
105363	33952	FL	Charlotte	Y	For profit - Corporation	164	133	81.0976	Medicare and Medicaid	2	1	5	3	2	105363	411	63.1	105363	415	75.2
105364	32308	FL	Leon	N	For profit - Corporation	156	141	90.3846	Medicare and Medicaid	3	3	4	3	2	105364	411	98.9	105364	415	100
105365	32701	FL	Seminole	N	For profit - Corporation	240	199	82.9167	Medicare and Medicaid	5	4	5	4	4	105365	411	88.5	105365	415	91.8
105366	32216	FL	Duval	N	For profit - Corporation	117	104	88.8889	Medicare and Medicaid	2	2	2	3	4	105366	411	77.9	105366	415	93.5
105371	33311	FL	Broward	N	Non profit - Church related	181	177	97.7901	Medicare and Medicaid	4	2	5	4	3	105371	411	99.5	105371	415	100
105372	33460	FL	Palm Beach	Y	For profit - Corporation	138	114	82.6087	Medicare and Medicaid	2	1	5	3	2	105372	411	98.5	105372	415	98.1
105373	33765	FL	Pinellas	N	For profit - Corporation	120	115	95.8333	Medicare and Medicaid	4	3	5	3	2	105373	411	80	105373	415	99.6
105374	32763	FL	Volusia	N	Non profit - Corporation	150	139	92.6667	Medicare and Medicaid	4	4	4	4	3	105374	411	89.7	105374	415	99.7
105375	34748	FL	Lake	N	For profit - Individual	120	97	80.8333	Medicare and Medicaid	2	1	4	4	3	105375	411	94.2	105375	415	91.1
105376	32904	FL	Brevard	N	For profit - Corporation	180	149	82.7778	Medicare and Medicaid	1	1	4	3	2	105376	411	96.1	105376	415	98.3
105377	32750	FL	Seminole	N	For profit - Individual	120	115	95.8333	Medicare and Medicaid	3	2	4	4	4	105377	411	90.7	105377	415	49.5
105378	34684	FL	Pinellas	N	Non profit - Church related	80	55	68.75	Medicare and Medicaid	5	3	5	4	3	105378	411	99.3	105378	415	100
105379	34741	FL	Osceola	N	For profit - Corporation	59	56	94.9153	Medicare and Medicaid	5	4	5	4	4	105379	411	78.1	105379	415	100
105381	32073	FL	Clay	N	For profit - Corporation	105	93	88.5714	Medicare and Medicaid	5	4	5	4	4	105381	411	95.9	105381	415	93.9
105382	34947	FL	St. Lucie	Y	For profit - Corporation	107	98	91.5888	Medicare and Medicaid	2	1	5	4	4	105382	411	84.3	105382	415	100
105384	33901	FL	Lee	N	For profit - Corporation	60	60	100	Medicare and Medicaid	3	2	5	3	2	105384	411	97.3	105384	415	97.4
105385	33525	FL	Pasco	N	Non profit - Other	120	107	89.1667	Medicare and Medicaid	5	3	5	4	3	105385	411	100	105385	415	100
105387	33919	FL	Lee	N	For profit - Corporation	107	78	72.8972	Medicare and Medicaid	2	1	4	4	3	105387	411	100	105387	415	99.4
105389	34237	FL	Sarasota	Y	For profit - Corporation	87	73	83.908	Medicare and Medicaid	5	4	5	3	3	105389	411	98.4	105389	415	96.7
105390	33709	FL	Pinellas	N	For profit - Corporation	299	282	94.3144	Medicare and Medicaid	1	1	4	2	1	105390	411	95.3	105390	415	68.4
105391	32401	FL	Bay	N	For profit - Corporation	120	115	95.8333	Medicare and Medicaid	2	2	4	3	2	105391	411	96.8	105391	415	95.3
105392	33142	FL	Miami-Dade	N	Government - County	180	176	97.7778	Medicare and Medicaid	3	2	4	4	4	105392	411	94.6	105392	415	95
105393	34667	FL	Pasco	N	Non profit - Other	120	115	95.8333	Medicare and Medicaid	5	4	5	2	2	105393	411	99.6	105393	415	98.2
105394	34684	FL	Pinellas	N	For profit - Corporation	120	109	90.8333	Medicare and Medicaid	4	3	5	3	2	105394	411	92.9	105394	415	94.3
105395	32547	FL	Okaloosa	N	For profit - Corporation	60	50	83.3333	Medicare and Medicaid	3	2	3	4	4	105395	411	95.5	105395	415	98.9
105396	34105	FL	Collier	N	Non profit - Corporation	106	95	89.6226	Medicare	5	5	4	4	4	105396	411	100	105396	415	100
105397	34608	FL	Hernando	N	Non profit - Corporation	120	114	95	Medicare and Medicaid	4	3	4	4	5	105397	411	86.7	105397	415	97.3
105398	33771	FL	Pinellas	N	For profit - Corporation	120	119	99.1667	Medicare and Medicaid	5	5	4	3	2	105398	411	95.9	105398	415	98.8
105399	32960	FL	Indian River	N	For profit - Corporation	110	93	84.5455	Medicare and Medicaid	3	2	4	4	3	105399	411	95	105399	415	97
105401	32693	FL	Gilchrist	N	Non profit - Corporation	120	114	95	Medicare and Medicaid	5	4	5	3	2	105401	411	99.6	105401	415	94.7
105402	32174	FL	Volusia	N	For profit - Corporation	139	104	74.8201	Medicare and Medicaid	5	5	4	4	4	105402	411	99	105402	415	99.3
105404	33408	FL	Palm Beach	Y	Non profit - Corporation	60	58	96.6667	Medicare and Medicaid	5	3	5	4	5	105404	411	97.8	105404	415	100
105407	34234	FL	Sarasota	Y	For profit - Corporation	120	114	95	Medicare and Medicaid	2	1	3	4	3	105407	411	97.8	105407	415	100
105408	33141	FL	Miami-Dade	N	Non profit - Corporation	176	165	93.75	Medicare and Medicaid	5	3	5	4	4	105408	411	94.9	105408	415	98.3
105409	33713	FL	Pinellas	N	For profit - Corporation	56	46	82.1429	Medicare and Medicaid	5	4	5	4	3	105409	411	95.6	105409	415	96.5
105410	34952	FL	St. Lucie	Y	For profit - Individual	180	96	53.3333	Medicare and Medicaid	5	3	5	4	4	105410	411	99.3	105410	415	99.6
105411	33445	FL	Palm Beach	Y	Non profit - Corporation	90	72	80	Medicare and Medicaid	5	5	5	4	4	105411	411	99.4	105411	415	100
105412	33772	FL	Pinellas	N	For profit - Corporation	120	112	93.3333	Medicare and Medicaid	4	3	3	4	3	105412	411	74.4	105412	415	88.6
105413	34601	FL	Hernando	N	For profit - Corporation	120	114	95	Medicare and Medicaid	2	2	4	3	2	105413	411	100	105413	415	99.3
105416	34232	FL	Sarasota	Y	For profit - Partnership	120	113	94.1667	Medicare and Medicaid	2	2	3	2	1	105416	411	97.5	105416	415	100
105417	33614	FL	Hillsborough	N	For profit - Partnership	150	147	98	Medicare and Medicaid	2	1	5	4	5	105417	411	92.6	105417	415	93.2
105419	34677	FL	Pinellas	N	For profit - Corporation	120	115	95.8333	Medicare and Medicaid	4	4	4	4	3	105419	411	99.3	105419	415	99
105420	33401	FL	Palm Beach	Y	Non profit - Church related	132	126	95.4545	Medicare and Medicaid	4	2	5	4	4	105420	411	99.7	105420	415	100
105421	34112	FL	Collier	N	For profit - Corporation	120	92	76.6667	Medicare and Medicaid	2	1	5	4	4	105421	411	55.8	105421	415	92.2
105422	33782	FL	Pinellas	N	For profit - Individual	120	109	90.8333	Medicare and Medicaid	1	1	4	2	1	105422	411	89.3	105422	415	96.6
105423	32257	FL	Duval	N	For profit - Corporation	180	175	97.2222	Medicare and Medicaid	5	4	5	4	5	105423	411	98.8	105423	415	100
105426	33615	FL	Hillsborough	N	For profit - Corporation	120	119	99.1667	Medicare and Medicaid	3	3	4	2	2	105426	411	92.9	105426	415	99.4
[truncated: 13,640 more rows]
